# Supplementary material for: Exploring the Photophysics and Photocatalytic Activity of Heteroleptic Rh(III) Transition-Metal Complexes Using High-Throughput Experimentation
Source: Inorg Chem. 2024 Jul 20;63(31):14267–77. doi: 10.1021/acs.inorgchem.4c02420 (PMC11304382; doi:10.1021/acs.inorgchem.4c02420)
Supplement: Supplementary file 2 — ic4c02420_si_002.xlsx [file ic4c02420_si_002.xlsx]

## Sheet: Em(max)
Em(max) (eV)	C^N
N^N		1	5	7	11	14	16	21	24	55	56	57	58	59	60	61	62
	1	0	0	0	2.14	0	0	0	0	0	0	0	0	0	0	0	0
	2	0	0	0	2.09	0	0	0	0	0	0	0	0	0	0	0	2.14
	5	0	0	2.12	2.22	0	0	0	0	2.09	0	0	0	2.09	0	0	2.22
	7	0	0	0	0	0	0	0	0	0	0	0	0	0	0	0	0
	8	0	0	0	0	0	0	0	0	0	0	0	0	0	0	0	0
	9	0	2.27	0	0	0	0	0	0	0	0	0	0	0	0	0	2.22
	11	0	0	2.22	0	0	0	0	0	2.22	0	0	0	2.14	0	0	0
	12	0	0	2.22	0	0	0	0	0	2.09	0	0	0	2.14	0	0	0
	13	0	0	0	0	0	0	0	0	0	0	0	0	0	0	0	0
	14	0	0	0	0	0	0	0	0	0	0	0	0	0	0	0	0
	29	0	0	0	2.12	0	0	0	0	0	0	0	0	0	0	0	2.14
	40	0	0	0	0	0	0	0	0	0	0	0	0	0	0	0	0
	42	0	0	2.14	2.27	0	0	0	0	2.09	0	0	0	2.09	0	0	2.22
	44	0	0	0	0	0	0	0	0	2.14	0	0	0	0	0	0	0
	48	0	0	2.16	2.27	0	0	0	0	2.1	0	0	0	2.09	0	0	0
	49	0	0	2.22	0	0	0	0	0	2.12	0	0	0	2.14	0	0	0
	54	0	0	0	2.48	0	0	0	0	0	0	0	0	0	0	0	0
	66	0	0	2.12	2.22	0	0	0	0	0	0	0	0	2.05	0	0	2.27
	67	0	0	0	0	0	0	0	0	0	0	0	0	0	0	0	0
	70	0	0	0	2.14	0	0	0	0	0	0	0	0	0	0	0	0
	74	0	0	2.12	2.23	0	0	0	0	0	0	0	0	0	0	0	2.16
	95	0	0	0	0	0	0	0	0	2.01	0	0	0	2.05	0	0	0
	101	0	0	0	2.09	0	0	0	0	0	0	0	0	0	0	0	0
	104	0	0	0	0	0	0	0	0	0	0	0	0	0	0	0	0
	105	0	0	0	0	0	0	0	0	0	0	0	0	0	0	0	0
	106	0	0	0	0	0	0	0	0	0	0	0	0	0	0	0	0
	109	0	0	0	2.1	0	0	0	0	0	0	0	0	0	0	0	0
	110	0	0	0	0	0	0	0	0	2.22	0	0	0	0	0	0	0
	111	0	0	2.22	0	0	0	0	0	2.09	0	0	0	2.14	0	0	2.27
	112	0	0	0	0	0	0	0	0	0	0	0	0	0	0	0	0
	113	0	0	0	0	0	0	0	0	0	0	0	0	0	0	0	0
	114	0	0	0	0	0	0	0	0	0	0	0	0	0	0	0	0
	115	0	0	0	0	0	0	0	0	0	0	0	0	0	0	0	0
	116	0	0	0	0	0	0	0	0	0	0	0	0	0	0	0	2.27
	117	0	0	0	0	0	0	0	0	0	0	0	0	0	0	0	0
	118	0	0	0	0	0	0	0	0	0	0	0	0	0	0	0	0

## Sheet: Lifetime
τ(o) (μs)	C^N
N^N		1	5	7	11	14	16	21	24	55	56	57	58	59	60	61	62
	1	0	0	0	0.25	0	0	0	0	0	0	0	0	0	0	0	0
	2	0	0	0	0.25	0	0	0	0	0	0	0	0	0	0	0	0.18
	5	0	0	0.4	0.66	0	0	0	0	0.34	0	0	0	0.35	0	0	0.53
	7	0	0	0	0	0	0	0	0	0	0	0	0	0	0	0	0
	8	0	0	0	0	0	0	0	0	0	0	0	0	0	0	0	0
	9	0	0.13	0	0	0	0	0	0	0	0	0	0	0	0	0	0.2
	11	0	0	0.42	0	0	0	0	0	0.51	0	0	0	0.54	0	0	0
	12	0	0	0.34	0	0	0	0	0	0.48	0	0	0	0.41	0	0	0
	13	0	0	0	0	0	0	0	0	0	0	0	0	0	0	0	0
	14	0	0	0	0	0	0	0	0	0	0	0	0	0	0	0	0
	29	0	0	0	0.62	0	0	0	0	0	0	0	0	0	0	0	0.91
	40	0	0	0	0	0	0	0	0	0	0	0	0	0	0	0	0
	42	0	0	0.3	0.65	0	0	0	0	0.23	0	0	0	0.26	0	0	0.38
	44	0	0	0	0	0	0	0	0	0.5	0	0	0	0	0	0	0
	48	0	0	0.27	0.28	0	0	0	0	0.22	0	0	0	0.28	0	0	0
	49	0	0	0.43	0	0	0	0	0	0.67	0	0	0	0.52	0	0	0
	54	0	0	0	0.34	0	0	0	0	0	0	0	0	0	0	0	0
	66	0	0	0.25	0.25	0	0	0	0	0	0	0	0	0.23	0	0	0.53
	67	0	0	0	0	0	0	0	0	0	0	0	0	0	0	0	0
	70	0	0	0	0.23	0	0	0	0	0	0	0	0	0	0	0	0
	74	0	0	0.35	0.65	0	0	0	0	0	0	0	0	0	0	0	0.62
	95	0	0	0	0	0	0	0	0	0.35	0	0	0	0.29	0	0	0
	101	0	0	0	0.22	0	0	0	0	0	0	0	0	0	0	0	0
	104	0	0	0	0	0	0	0	0	0	0	0	0	0	0	0	0
	105	0	0	0	0	0	0	0	0	0	0	0	0	0	0	0	0
	106	0	0	0	0	0	0	0	0	0	0	0	0	0	0	0	0
	109	0	0	0	0.25	0	0	0	0	0	0	0	0	0	0	0	0
	110	0	0	0	0	0	0	0	0	0.19	0	0	0	0	0	0	0
	111	0	0	0.18	0	0	0	0	0	0.54	0	0	0	0.34	0	0	0.39
	112	0	0	0	0	0	0	0	0	0	0	0	0	0	0	0	0
	113	0	0	0	0	0	0	0	0	0	0	0	0	0	0	0	0
	114	0	0	0	0	0	0	0	0	0	0	0	0	0	0	0	0
	115	0	0	0	0	0	0	0	0	0	0	0	0	0	0	0	0
	116	0	0	0	0	0	0	0	0	0	0	0	0	0	0	0	0.26
	117	0	0	0	0	0	0	0	0	0	0	0	0	0	0	0	0
	118	0	0	0	0	0	0	0	0	0	0	0	0	0	0	0	0

## Sheet: Abs Spec
Molar Abs. (M^-1cm^-1	C^N	N^N
Wavelength (nm)			325	326	327	328	329	330	331	332	333	334	335	336	337	338	339	340	341	342	343	344	345	346	347	348	349	350	351	352	353	354	355	356	357	358	359	360	361	362	363	364	365	366	367	368	369	370	371
	1	1	11390	11230	11080	10980	10890	10810	10740	10650	10550	10410	10290	10150	10010	9850	9700	9560	9390	9270	9180	9110	9060	9000	8930	8810	8670	8470	8210	7890	7540	7150	6640	6250	5860	5480	5100	4750	4360	4080	3820	3580	3350	3140	2930	2740	2530	2390	2260
	1	5	15140	15080	14960	14810	14620	14370	14090	13800	13500	13130	12830	12550	12280	12020	11800	11610	11410	11290	11200	11100	11010	10880	10720	10420	10120	9740	9320	8860	8390	7910	7310	6870	6440	6010	5590	5190	4760	4440	4140	3870	3610	3370	3130	2920	2690	2530	2390
	1	7	11410	11460	11560	11650	11740	11820	11870	11870	11830	11720	11600	11460	11310	11150	10990	10850	10700	10590	10500	10410	10300	10170	9990	9680	9360	8980	8550	8090	7630	7150	6570	6120	5680	5250	4820	4410	3950	3620	3320	3040	2780	2530	2300	2090	1870	1730	1590
	1	11	21300	21090	20810	20510	20140	19670	19130	18560	17960	17240	16680	16140	15630	15140	14700	14300	13860	13560	13300	13060	12830	12600	12330	11930	11560	11120	10640	10130	9630	9120	8490	8020	7560	7110	6660	6230	5740	5390	5060	4760	4470	4190	3920	3660	3390	3200	3030
	1	14	12810	12870	12990	13100	13210	13300	13350	13350	13300	13180	13040	12880	12710	12520	12340	12180	12000	11880	11780	11680	11570	11420	11230	10880	10530	10100	9620	9100	8570	8030	7370	6860	6370	5880	5400	4950	4430	4070	3720	3410	3120	2850	2580	2350	2100	1940	1780
	1	16	12930	12820	12710	12620	12510	12390	12240	12060	11870	11610	11380	11150	10920	10690	10480	10280	10060	9900	9750	9600	9460	9290	9100	8820	8540	8220	7870	7500	7130	6770	6340	6020	5730	5460	5190	4960	4700	4520	4360	4210	4060	3930	3790	3660	3510	3420	3320
	1	21	24080	23950	23720	23460	23130	22740	22320	21900	21520	21110	20840	20620	20420	20190	19910	19500	18780	18070	17300	16560	15890	15310	14830	14380	14140	13980	13900	13880	13900	13940	14000	14030	14050	14050	14050	14030	14010	13990	13950	13930	13890	13860	13800	13730	13610	13490	13340
	1	24	14160	14130	14130	14150	14160	14160	14130	14050	13940	13750	13570	13360	13140	12900	12680	12460	12220	12050	11890	11750	11600	11430	11220	10880	10550	10130	9680	9190	8690	8180	7560	7080	6620	6160	5700	5260	4780	4420	4090	3790	3500	3240	2980	2750	2490	2330	2180
	1	55	11540	11200	10810	10500	10200	9910	9630	9380	9160	8900	8720	8550	8390	8240	8110	7980	7840	7740	7650	7580	7530	7470	7430	7390	7360	7340	7310	7290	7270	7250	7230	7200	7180	7160	7130	7110	7070	7040	7000	6960	6910	6850	6770	6690	6570	6460	6310
	1	56	18330	17970	17530	17150	16740	16310	15880	15450	15040	14550	14190	13840	13510	13190	12900	12630	12320	12100	11900	11730	11580	11440	11320	11180	11080	10990	10900	10820	10740	10670	10590	10520	10460	10400	10340	10280	10210	10150	10090	10040	9990	9930	9870	9810	9740	9680	9620
	1	57	36510	36840	37250	37570	37890	38190	38440	38620	38740	38820	38830	38820	38790	38740	38690	38630	38500	38350	38140	37850	37490	37020	36460	35580	34770	33860	32900	31910	30920	29940	28750	27880	27020	26200	25410	24680	23840	23230	22650	22090	21540	20990	20420	19880	19260	18800	18350
	1	58	41450	40920	40180	39500	38750	37960	37160	36400	35670	34810	34130	33460	32780	32070	31360	30620	29660	28890	28120	27390	26700	26030	25380	24600	24000	23400	22860	22360	21910	21500	21050	20760	20500	20270	20070	19890	19680	19510	19340	19160	18970	18780	18580	18400	18200	18080	17970
	1	59	16020	15590	15080	14660	14220	13760	13300	12840	12410	11890	11490	11100	10720	10340	9990	9650	9260	8980	8730	8520	8340	8180	8050	7910	7820	7750	7680	7640	7600	7570	7550	7540	7520	7520	7510	7500	7480	7470	7450	7440	7410	7380	7330	7280	7190	7110	7010
	1	60	9980	9520	9020	8650	8300	7980	7690	7450	7250	7050	6920	6810	6720	6640	6590	6540	6500	6490	6480	6480	6490	6500	6520	6560	6590	6630	6670	6720	6760	6800	6850	6890	6920	6960	6980	7010	7030	7040	7040	7050	7040	7030	7010	6970	6910	6840	6740
	1	61	20540	20450	20340	20220	20090	19910	19700	19450	19150	18740	18380	18000	17590	17160	16730	16290	15750	15330	14930	14560	14200	13850	13500	13030	12620	12160	11690	11200	10710	10210	9600	9150	8700	8250	7820	7410	6950	6610	6290	6000	5710	5430	5160	4900	4610	4410	4210
	1	62	20880	20030	19020	18180	17320	16460	15620	14860	14180	13430	12910	12430	12000	11600	11260	10960	10630	10420	10240	10090	9970	9870	9800	9720	9680	9640	9610	9590	9580	9570	9570	9560	9550	9560	9550	9540	9540	9520	9510	9500	9490	9470	9440	9410	9350	9300	9230
	2	1	1760	1720	1680	1640	1600	1550	1510	1470	1430	1390	1360	1330	1300	1260	1240	1210	1170	1140	1120	1090	1070	1050	1020	1000	980	960	940	920	900	870	850	830	810	790	770	740	720	690	670	650	630	610	590	560	540	520	500
	2	5	7580	7290	6980	6750	6510	6290	6070	5870	5680	5470	5320	5180	5050	4910	4800	4690	4550	4450	4350	4260	4190	4110	4040	3950	3880	3810	3740	3670	3610	3540	3460	3400	3340	3280	3220	3160	3090	3040	2980	2930	2880	2820	2760	2710	2640	2580	2530
	2	7	2460	2400	2310	2250	2180	2110	2050	1990	1930	1860	1820	1780	1730	1690	1650	1610	1560	1530	1500	1470	1440	1410	1390	1360	1330	1310	1280	1260	1230	1210	1180	1150	1130	1100	1070	1050	1020	990	970	940	920	890	870	840	810	790	760
	2	11	5620	5430	5190	5000	4790	4590	4390	4210	4050	3880	3770	3660	3580	3490	3420	3350	3280	3220	3180	3130	3100	3060	3030	3000	2970	2940	2910	2880	2850	2810	2780	2740	2710	2680	2650	2610	2570	2540	2500	2470	2430	2390	2340	2300	2230	2190	2130
	2	14	5960	5800	5600	5440	5280	5110	4950	4800	4650	4490	4370	4260	4150	4030	3930	3820	3690	3600	3500	3410	3340	3270	3190	3120	3050	2980	2910	2840	2780	2720	2640	2580	2530	2480	2430	2370	2320	2280	2230	2190	2150	2100	2050	2010	1950	1910	1860
	2	16	2240	2180	2130	2080	2030	1970	1920	1880	1830	1770	1730	1690	1650	1610	1570	1530	1480	1450	1410	1380	1350	1320	1290	1260	1230	1210	1180	1150	1130	1100	1070	1050	1020	1000	970	950	920	900	870	850	820	800	770	750	720	700	670
	2	21	29310	28930	28440	28010	27530	27000	26460	25910	25380	24750	24260	23800	23350	22910	22500	22100	21640	21300	20990	20720	20480	20270	20090	19900	19780	19680	19600	19540	19500	19460	19390	19330	19260	19160	19040	18920	18760	18640	18520	18410	18300	18190	18100	18030	17980	17940	17900
	2	24	3490	3420	3340	3270	3200	3130	3060	2980	2920	2840	2790	2730	2680	2620	2570	2520	2460	2410	2370	2320	2290	2250	2210	2170	2130	2100	2060	2030	1990	1960	1920	1880	1850	1820	1780	1750	1710	1680	1640	1620	1590	1560	1530	1500	1470	1440	1410
	2	55	19100	18530	17840	17260	16630	15990	15340	14730	14140	13470	12970	12500	12060	11640	11270	10920	10550	10280	10060	9860	9710	9580	9460	9340	9260	9190	9120	9070	9030	8990	8940	8910	8880	8860	8830	8810	8780	8760	8730	8700	8670	8640	8590	8540	8460	8390	8290
	2	56	22950	22540	22020	21570	21080	20560	20010	19470	18950	18330	17850	17390	16960	16540	16160	15800	15400	15100	14850	14620	14420	14230	14070	13870	13730	13580	13440	13310	13180	13060	12920	12810	12700	12600	12490	12390	12270	12180	12090	12010	11920	11830	11730	11640	11530	11440	11350
	2	57	32380	32280	32140	32010	31850	31660	31450	31220	30980	30690	30440	30210	29970	29730	29510	29280	29000	28780	28570	28360	28150	27930	27680	27360	27060	26720	26360	25970	25570	25150	24620	24200	23770	23350	22920	22500	22020	21650	21290	20950	20600	20240	19870	19520	19080	18770	18450
	2	58	40320	39840	39220	38700	38110	37510	36890	36280	35690	34990	34450	33930	33410	32900	32420	31950	31390	30960	30560	30190	29860	29550	29250	28890	28620	28330	28070	27800	27550	27310	27010	26780	26560	26330	26110	25880	25620	25410	25190	24980	24740	24490	24220	23960	23630	23380	23110
	2	59	16500	16070	15530	15050	14530	13970	13390	12820	12260	11610	11100	10620	10140	9670	9230	8810	8310	7950	7620	7340	7100	6890	6710	6520	6390	6270	6170	6090	6030	5980	5930	5900	5880	5870	5850	5850	5850	5860	5860	5880	5890	5910	5940	5970	6000	6030	6050
	2	60	18900	18280	17510	16860	16190	15490	14800	14130	13510	12810	12290	11810	11370	10950	10590	10260	9900	9660	9460	9290	9160	9060	8970	8900	8850	8810	8780	8770	8760	8750	8760	8760	8770	8780	8780	8790	8800	8810	8810	8820	8810	8810	8800	8780	8750	8710	8660
	2	61	2200	2140	2070	2020	1970	1920	1870	1830	1780	1730	1700	1670	1630	1600	1570	1540	1490	1460	1440	1410	1390	1360	1330	1310	1280	1260	1230	1210	1180	1160	1120	1100	1070	1050	1020	990	960	930	900	880	850	830	800	780	740	720	690
	2	62	20990	20180	19200	18400	17590	16780	16000	15270	14620	13900	13390	12920	12500	12110	11770	11470	11140	10920	10730	10570	10450	10340	10250	10160	10100	10030	9990	9940	9900	9860	9820	9790	9760	9730	9690	9650	9610	9570	9530	9490	9430	9370	9300	9210	9090	8970	8830
	5	1	9080	8670	8220	7890	7560	7250	6940	6660	6400	6090	5860	5630	5410	5170	4950	4720	4430	4210	3990	3790	3610	3430	3260	3060	2900	2740	2590	2440	2310	2190	2050	1950	1860	1780	1690	1620	1540	1470	1420	1370	1320	1280	1220	1180	1130	1100	1050
	5	5	18150	17190	15990	15030	14030	13050	12110	11270	10520	9700	9110	8570	8060	7560	7090	6640	6100	5690	5300	4950	4630	4320	4040	3700	3440	3180	2940	2720	2520	2330	2120	1970	1840	1720	1600	1490	1380	1300	1220	1160	1090	1030	970	910	850	810	760
	5	7	13140	12060	10790	9810	8850	7920	7070	6340	5700	5050	4600	4210	3870	3550	3270	3020	2730	2530	2350	2180	2040	1910	1790	1660	1550	1450	1350	1260	1180	1110	1030	970	910	870	820	780	730	700	670	640	610	590	560	540	510	490	460
	5	11	43480	41570	39120	37040	34850	32630	30440	28420	26550	24460	22930	21470	20110	18790	17560	16390	15000	13960	13000	12110	11310	10570	9860	9020	8370	7720	7120	6550	6040	5570	5040	4670	4330	4030	3740	3480	3200	3010	2830	2670	2520	2380	2230	2100	1950	1850	1740
	5	14	12580	11650	10560	9720	8890	8090	7350	6700	6130	5540	5130	4770	4440	4130	3870	3610	3330	3120	2930	2760	2600	2460	2320	2160	2020	1890	1760	1630	1520	1400	1280	1190	1110	1040	970	910	850	800	760	730	690	660	630	600	560	540	510
	5	16	13410	12620	11720	11010	10320	9650	9010	8450	7930	7380	6980	6620	6270	5930	5610	5310	4960	4680	4430	4190	3990	3790	3600	3390	3220	3050	2900	2750	2610	2490	2360	2250	2160	2080	2010	1940	1850	1800	1750	1700	1650	1610	1570	1520	1470	1440	1400
	5	21	29490	29160	28690	28240	27700	27110	26500	25900	25360	24790	24400	24070	23780	23480	23150	22730	22060	21420	20750	20110	19550	19060	18680	18340	18170	18080	18060	18100	18170	18240	18320	18360	18380	18380	18350	18310	18250	18200	18150	18110	18080	18050	18030	18020	18000	17990	17930
	5	24	14000	12980	11770	10830	9890	8990	8150	7410	6770	6090	5630	5210	4840	4490	4170	3880	3550	3310	3090	2890	2720	2560	2410	2240	2110	1980	1860	1750	1650	1560	1450	1380	1310	1250	1190	1140	1070	1030	990	960	920	880	850	810	770	750	710
	5	55	23070	22380	21530	20830	20090	19350	18630	17970	17360	16690	16210	15770	15370	15000	14690	14410	14130	13930	13770	13640	13530	13430	13340	13230	13150	13050	12960	12860	12760	12660	12530	12430	12320	12210	12080	11970	11810	11680	11540	11390	11210	11020	10800	10580	10300	10080	9840
	5	56	23050	22580	21990	21490	20960	20410	19850	19310	18810	18240	17820	17430	17080	16740	16460	16200	15920	15720	15560	15420	15310	15200	15090	14970	14870	14770	14660	14550	14440	14330	14190	14080	13980	13870	13760	13660	13550	13450	13350	13270	13170	13070	12960	12850	12720	12610	12500
	5	57	41030	41090	41170	41210	41250	41250	41240	41180	41110	40990	40890	40780	40690	40600	40540	40490	40440	40410	40370	40310	40220	40080	39880	39530	39150	38670	38110	37470	36760	35990	34980	34180	33340	32490	31620	30790	29810	29080	28350	27640	26910	26190	25450	24760	23950	23360	22790
	5	58	44810	44190	43320	42520	41650	40730	39810	38930	38110	37160	36420	35690	34980	34240	33520	32770	31830	31070	30340	29650	29000	28370	27770	27030	26460	25900	25380	24890	24450	24050	23600	23290	23020	22770	22550	22340	22110	21930	21730	21530	21310	21090	20850	20630	20380	20220	20070
	5	59	18930	18400	17760	17210	16620	16020	15420	14860	14330	13720	13280	12860	12460	12070	11710	11380	10990	10700	10450	10230	10040	9870	9730	9560	9440	9320	9220	9110	9020	8930	8830	8750	8680	8620	8540	8480	8400	8340	8270	8200	8120	8040	7950	7860	7730	7640	7540
	5	60	19370	18740	17970	17350	16710	16070	15470	14920	14440	13930	13580	13280	13010	12790	12600	12440	12290	12200	12130	12080	12050	12020	12000	11980	11970	11950	11920	11890	11860	11830	11780	11730	11690	11630	11560	11480	11380	11290	11170	11040	10880	10690	10460	10210	9860	9570	9250
	5	61	25520	24600	23470	22560	21590	20610	19620	18670	17770	16700	15870	15050	14260	13470	12720	12000	11160	10560	10000	9510	9080	8690	8330	7880	7530	7160	6810	6460	6140	5840	5520	5300	5110	4970	4850	4750	4660	4600	4540	4480	4400	4300	4160	4000	3750	3530	3280
	5	62	16600	15960	15210	14610	14020	13450	12920	12460	12070	11660	11390	11160	10970	10810	10680	10570	10450	10370	10300	10230	10180	10120	10070	10010	9970	9930	9890	9840	9780	9740	9660	9590	9520	9440	9350	9230	9090	8970	8810	8650	8460	8250	7990	7720	7340	7020	6680
	7	1	29820	29990	30180	30290	30310	30220	29980	29600	29130	28460	27900	27370	26900	26520	26270	26140	26190	26340	26550	26740	26830	26750	26420	25570	24490	23020	21290	19330	17340	15370	13030	11380	9880	8560	7370	6370	5340	4680	4130	3680	3290	2950	2640	2370	2110	1950	1800
	7	5	23730	23800	23750	23580	23310	22940	22470	21950	21400	20730	20220	19770	19400	19120	18960	18910	18990	19140	19290	19400	19400	19230	18840	18010	17060	15860	14490	13020	11560	10140	8510	7380	6370	5500	4730	4090	3450	3040	2710	2440	2200	2010	1820	1670	1510	1410	1320
	7	7	14900	15140	15420	15600	15720	15770	15720	15570	15350	15010	14730	14450	14200	13990	13850	13780	13760	13780	13800	13770	13670	13450	13090	12410	11670	10780	9780	8730	7700	6710	5580	4800	4110	3510	3000	2560	2130	1860	1640	1460	1300	1170	1040	940	840	770	700
	7	11	48670	48650	48340	47830	47020	45920	44580	43130	41670	39960	38700	37580	36630	35840	35260	34850	34570	34450	34330	34140	33780	33160	32200	30480	28710	26600	24330	21980	19750	17630	15240	13600	12170	10920	9820	8900	7960	7370	6860	6430	6060	5720	5380	5090	4760	4540	4320
	7	14	26930	27350	27850	28190	28450	28570	28520	28280	27910	27320	26790	26270	25810	25420	25160	25040	25090	25260	25490	25700	25820	25750	25430	24570	23470	21990	20240	18280	16290	14320	12010	10380	8920	7630	6470	5500	4520	3890	3370	2940	2560	2250	1950	1710	1460	1320	1180
	7	16	25860	25990	26100	26140	26090	25930	25640	25260	24810	24190	23700	23220	22780	22390	22080	21820	21560	21380	21180	20920	20580	20110	19470	18420	17380	16150	14820	13430	12090	10790	9300	8270	7350	6540	5830	5230	4620	4220	3900	3620	3370	3160	2960	2780	2590	2480	2360
	7	21	20290	20310	20270	20180	20030	19840	19610	19370	19140	18880	18710	18550	18390	18200	17960	17610	17010	16410	15770	15120	14540	14010	13540	13060	12760	12520	12330	12190	12080	11970	11840	11720	11590	11450	11290	11130	10950	10800	10660	10540	10420	10310	10210	10130	10040	9990	9930
	7	24	25310	25680	26110	26400	26590	26650	26530	26250	25850	25250	24740	24250	23810	23440	23190	23020	22940	22920	22880	22750	22470	21980	21230	19910	18560	16970	15270	13530	11880	10320	8590	7420	6420	5550	4810	4210	3610	3230	2930	2680	2470	2290	2120	1970	1820	1730	1630
	7	55	9150	9030	8870	8740	8590	8420	8240	8060	7870	7650	7480	7310	7150	6990	6840	6690	6520	6380	6250	6120	5990	5850	5700	5490	5300	5100	4890	4670	4460	4270	4030	3870	3710	3570	3440	3320	3190	3100	3010	2930	2850	2780	2700	2630	2550	2500	2430
	7	56	17240	17150	17020	16910	16790	16660	16530	16390	16260	16090	15960	15830	15690	15530	15380	15220	15000	14810	14630	14450	14280	14110	13950	13760	13610	13440	13290	13120	12940	12740	12470	12250	12000	11750	11480	11220	10920	10690	10460	10250	10030	9810	9580	9370	9110	8920	8730
	7	57	38290	38710	39210	39600	39980	40340	40650	40910	41100	41260	41350	41390	41410	41390	41350	41280	41160	41020	40850	40650	40420	40150	39830	39360	38900	38350	37740	37040	36280	35430	34300	33370	32410	31400	30360	29390	28240	27380	26530	25720	24890	24080	23240	22480	21590	20970	20360
	7	58	25130	24910	24570	24250	23880	23500	23110	22730	22370	21950	21610	21270	20930	20550	20160	19730	19170	18690	18220	17760	17320	16890	16470	15970	15590	15210	14850	14520	14200	13900	13540	13270	13020	12780	12540	12310	12050	11850	11650	11450	11250	11040	10830	10640	10430	10290	10160
	7	59	10810	10720	10610	10500	10370	10240	10090	9950	9820	9650	9510	9370	9220	9050	8880	8690	8430	8220	8000	7800	7610	7420	7250	7060	6920	6790	6660	6520	6380	6220	6000	5810	5600	5380	5150	4930	4670	4480	4300	4130	3970	3810	3650	3510	3350	3240	3130
	7	60	8760	8730	8710	8680	8640	8590	8520	8440	8340	8200	8070	7940	7800	7650	7520	7380	7220	7100	7000	6900	6820	6730	6630	6490	6360	6180	5980	5750	5500	5230	4900	4650	4400	4170	3950	3760	3550	3400	3250	3130	3010	2900	2780	2690	2570	2490	2410
	7	61	37670	37860	38060	38140	38110	37940	37600	37110	36480	35570	34780	33960	33160	32380	31670	31030	30330	29840	29370	28900	28390	27790	27030	25790	24570	23100	21500	19780	18080	16420	14470	13080	11830	10710	9710	8850	7960	7390	6910	6510	6150	5840	5540	5290	5010	4830	4640
	7	62	15560	15330	15050	14810	14530	14210	13860	13490	13100	12610	12200	11800	11400	10990	10620	10260	9850	9550	9290	9060	8870	8700	8540	8350	8170	7970	7750	7500	7220	6930	6550	6260	5980	5710	5450	5230	4980	4810	4650	4510	4380	4250	4120	4000	3870	3780	3690
	8	1	2460	2350	2230	2140	2050	1970	1900	1830	1780	1720	1670	1630	1580	1540	1500	1460	1400	1360	1320	1280	1250	1210	1170	1140	1100	1070	1040	1000	980	950	920	900	880	860	840	820	800	790	780	770	750	740	730	720	700	690	670
	8	5	3800	3680	3530	3390	3240	3090	2930	2790	2650	2510	2400	2310	2210	2120	2050	1970	1890	1820	1760	1710	1660	1610	1570	1520	1480	1430	1390	1360	1320	1290	1250	1220	1200	1170	1150	1120	1100	1090	1060	1050	1030	1020	990	970	950	930	910
	8	7	3010	2800	2580	2410	2250	2090	1940	1810	1690	1570	1480	1400	1330	1270	1210	1150	1090	1040	1000	960	930	900	870	840	810	790	770	750	720	700	690	670	660	640	630	620	600	590	580	570	560	550	540	530	520	510	500
	8	11	13580	13290	12920	12570	12160	11680	11140	10580	10000	9300	8750	8210	7700	7200	6740	6310	5830	5490	5180	4910	4680	4470	4280	4070	3910	3750	3600	3450	3320	3200	3050	2950	2850	2760	2660	2570	2480	2410	2340	2280	2210	2150	2090	2020	1950	1900	1840
	8	14	2280	2120	1950	1820	1690	1570	1450	1350	1260	1160	1090	1030	980	920	880	840	790	760	730	700	670	650	630	600	580	560	550	530	520	500	480	470	460	450	440	430	420	410	400	400	380	380	370	360	360	360	340
	8	16	5910	5710	5470	5270	5060	4850	4640	4430	4240	4030	3870	3730	3580	3450	3320	3190	3040	2930	2830	2730	2650	2560	2480	2390	2310	2240	2170	2090	2030	1970	1890	1840	1790	1750	1710	1660	1620	1580	1550	1530	1500	1470	1440	1410	1380	1350	1320
	8	21	62160	61630	60920	60240	59450	58540	57540	56490	55430	54090	53000	51870	50720	49480	48200	46820	44990	43480	42000	40610	39350	38200	37130	35910	35040	34220	33500	32850	32280	31750	31130	30680	30230	29800	29360	28950	28490	28150	27840	27560	27290	27050	26820	26620	26410	26280	26140
	8	24	4930	4660	4360	4120	3890	3660	3440	3230	3050	2850	2710	2580	2460	2340	2230	2130	2010	1920	1830	1760	1690	1620	1570	1500	1450	1390	1340	1300	1260	1220	1180	1150	1120	1090	1070	1040	1020	1000	970	960	940	930	910	890	860	850	830
	8	55	53470	52860	52080	51360	50540	49610	48590	47510	46380	44920	43710	42440	41160	39820	38510	37180	35540	34270	33070	31940	30910	29910	28960	27760	26840	25900	25030	24190	23420	22690	21860	21260	20700	20170	19680	19230	18740	18380	18050	17740	17440	17160	16870	16600	16310	16110	15910
	8	56	69490	68730	67770	66920	65970	64920	63770	62570	61310	59700	58330	56910	55460	53950	52450	50920	49030	47560	46160	44860	43660	42500	41390	40010	38940	37860	36840	35870	34970	34110	33120	32400	31720	31060	30440	29860	29210	28740	28280	27850	27420	26990	26560	26140	25660	25310	24970
	8	57	94240	94100	93960	93740	93400	92970	92360	91680	90790	89590	88540	87340	86140	84760	83400	82030	80270	78860	77450	76160	74850	73550	72190	70370	68830	67150	65450	63680	61910	60110	57890	56180	54500	52820	51170	49620	47860	46560	45310	44100	42900	41720	40550	39450	38200	37320	36480
	8	58	92730	91850	90540	89400	88030	86620	85080	83540	82000	80030	78430	76730	74960	73080	71150	69120	66580	64500	62490	60600	58810	57080	55410	53340	51760	50180	48720	47350	46100	44960	43670	42780	41960	41220	40530	39910	39200	38660	38130	37610	37080	36540	36010	35520	34990	34640	34300
	8	59	62440	61810	60970	60190	59270	58210	57020	55750	54400	52640	51150	49590	47980	46290	44610	42910	40800	39160	37600	36160	34830	33560	32340	30850	29700	28550	27470	26440	25510	24640	23640	22930	22270	21660	21070	20550	19980	19570	19190	18850	18510	18180	17860	17560	17230	17020	16820
	8	60	64750	64090	63220	62430	61500	60440	59240	57970	56630	54880	53420	51880	50310	48680	47060	45420	43400	41810	40310	38910	37600	36350	35140	33650	32490	31330	30240	29200	28230	27330	26290	25550	24850	24200	23580	23020	22400	21950	21540	21160	20780	20430	20070	19750	19390	19150	18920
	8	61	12140	11840	11480	11170	10830	10470	10100	9730	9380	8960	8630	8310	7990	7670	7370	7070	6720	6450	6190	5960	5750	5550	5360	5130	4950	4770	4600	4430	4280	4140	3980	3870	3760	3670	3580	3500	3410	3350	3280	3220	3140	3080	2990	2910	2800	2720	2640
	8	62	56250	55480	54430	53470	52360	51120	49780	48420	47040	45350	43990	42630	41280	39910	38590	37260	35660	34400	33230	32130	31120	30170	29250	28120	27250	26370	25550	24770	24050	23370	22590	22030	21510	21020	20540	20120	19650	19310	19000	18720	18440	18170	17900	17660	17390	17200	17030
	9	1	4380	4110	3830	3620	3430	3250	3090	2950	2840	2710	2630	2550	2480	2410	2350	2290	2220	2170	2120	2080	2040	2000	1960	1920	1880	1850	1820	1780	1750	1720	1680	1650	1610	1580	1550	1520	1480	1450	1410	1380	1350	1320	1280	1250	1200	1170	1130
	9	5	6640	6070	5490	5070	4690	4350	4040	3790	3590	3380	3250	3130	3030	2940	2860	2780	2700	2640	2590	2540	2490	2450	2410	2360	2330	2290	2250	2210	2170	2130	2080	2040	2000	1960	1910	1860	1810	1770	1720	1680	1640	1590	1540	1500	1440	1400	1350
	9	7	9430	8480	7490	6780	6140	5560	5050	4640	4290	3950	3730	3530	3370	3210	3070	2950	2810	2700	2610	2520	2450	2380	2310	2240	2180	2120	2060	2000	1960	1900	1840	1790	1750	1700	1660	1610	1550	1520	1470	1430	1400	1360	1310	1280	1230	1200	1170
	9	11	7720	7470	7180	6950	6720	6500	6290	6100	5930	5740	5620	5500	5390	5280	5190	5100	5000	4920	4850	4790	4740	4690	4640	4600	4560	4520	4480	4440	4400	4360	4310	4270	4230	4180	4130	4080	4020	3970	3910	3860	3800	3740	3660	3580	3480	3400	3300
	9	14	10760	9940	9080	8460	7890	7370	6910	6530	6190	5860	5630	5430	5240	5070	4910	4760	4590	4460	4340	4240	4150	4060	3970	3880	3800	3720	3650	3570	3500	3430	3350	3290	3230	3170	3100	3040	2970	2910	2850	2790	2730	2670	2600	2540	2450	2390	2310
	9	16	4720	4510	4280	4120	3950	3790	3640	3510	3390	3260	3160	3070	2980	2890	2810	2740	2640	2570	2490	2430	2370	2320	2260	2200	2140	2090	2040	1980	1930	1880	1820	1780	1730	1690	1640	1590	1540	1500	1460	1420	1380	1340	1290	1250	1200	1170	1120
	9	21	37970	37410	36760	36210	35650	35070	34510	33970	33480	32930	32520	32130	31760	31380	31000	30590	30040	29600	29160	28760	28410	28120	27890	27690	27600	27550	27560	27610	27670	27720	27750	27740	27700	27630	27520	27390	27230	27090	26950	26830	26700	26590	26470	26380	26280	26190	26070
	9	24	12100	11380	10600	10020	9470	8950	8480	8080	7730	7360	7110	6870	6640	6420	6210	6010	5770	5580	5410	5250	5100	4970	4850	4710	4610	4500	4400	4300	4200	4100	3980	3890	3790	3700	3600	3500	3390	3310	3230	3160	3080	3010	2930	2860	2770	2710	2640
	9	55	68850	66820	64410	62520	60600	58740	56940	55290	53760	51980	50610	49260	47950	46630	45370	44140	42680	41610	40650	39820	39130	38540	38040	37530	37210	36950	36760	36630	36540	36480	36420	36380	36330	36270	36190	36090	35980	35880	35760	35650	35530	35400	35260	35120	34950	34810	34660
	9	56	24730	24260	23710	23270	22830	22390	21960	21560	21180	20740	20400	20060	19730	19390	19070	18750	18360	18070	17790	17540	17310	17110	16920	16690	16530	16360	16210	16070	15930	15800	15640	15520	15400	15270	15140	15000	14840	14710	14580	14450	14300	14150	13980	13810	13600	13440	13260
	9	57	40190	40560	41010	41350	41670	41960	42190	42330	42400	42390	42310	42210	42070	41910	41740	41550	41280	41040	40750	40410	40020	39560	39020	38220	37490	36660	35800	34900	33990	33070	31940	31090	30240	29400	28580	27800	26920	26250	25600	24970	24330	23680	23020	22380	21620	21050	20480
	9	58	89980	88080	85820	84000	82190	80380	78590	76940	75370	73570	72130	70750	69370	67960	66630	65290	63710	62530	61470	60520	59710	58990	58370	57680	57210	56780	56410	56080	55790	55520	55180	54910	54630	54340	54020	53690	53290	52970	52640	52300	51950	51580	51180	50780	50290	49910	49520
	9	59	31200	30400	29450	28680	27900	27120	26360	25650	24970	24180	23570	22960	22350	21730	21120	20510	19760	19190	18670	18210	17800	17450	17150	16830	16610	16420	16270	16140	16040	15960	15880	15820	15760	15700	15640	15570	15480	15420	15340	15270	15180	15090	14990	14880	14740	14620	14480
	9	60	28500	27810	27000	26350	25690	25030	24380	23770	23190	22530	22020	21520	21040	20550	20100	19660	19150	18770	18440	18150	17900	17700	17520	17340	17220	17110	17030	16960	16910	16860	16800	16750	16690	16630	16550	16470	16370	16270	16170	16060	15940	15800	15630	15450	15210	15000	14770
	9	61	9670	8900	8090	7510	6980	6500	6060	5700	5400	5090	4880	4700	4530	4370	4240	4100	3940	3830	3720	3620	3530	3450	3370	3270	3190	3110	3040	2960	2890	2820	2740	2670	2610	2550	2490	2420	2350	2300	2230	2190	2130	2070	2010	1960	1890	1840	1780
	9	62	28370	27640	26780	26080	25370	24650	23940	23290	22670	21960	21430	20930	20450	19970	19530	19110	18630	18270	17950	17670	17430	17220	17040	16830	16680	16530	16400	16280	16170	16050	15910	15800	15670	15540	15400	15250	15070	14920	14750	14580	14390	14180	13930	13670	13320	13030	12710
	11	1	9700	9200	8670	8280	7920	7590	7290	7030	6800	6550	6370	6210	6050	5900	5750	5610	5450	5320	5200	5090	5000	4910	4830	4740	4670	4610	4550	4500	4450	4410	4360	4330	4300	4270	4240	4220	4190	4170	4160	4150	4130	4120	4110	4100	4080	4070	4050
	11	5	13160	12460	11620	10940	10260	9570	8920	8340	7820	7280	6900	6570	6270	6010	5780	5580	5360	5210	5090	5000	4920	4860	4820	4790	4770	4760	4770	4780	4790	4810	4840	4860	4890	4910	4940	4960	4990	5020	5040	5070	5100	5120	5150	5180	5210	5230	5240
	11	7	9520	8870	8170	7670	7200	6760	6370	6020	5730	5430	5240	5070	4930	4800	4710	4640	4590	4570	4570	4580	4610	4640	4690	4760	4820	4900	4980	5050	5130	5210	5300	5370	5430	5490	5550	5600	5670	5710	5750	5790	5840	5880	5930	5970	6020	6040	6040
	11	11	26440	25580	24540	23680	22760	21810	20840	19910	19030	18010	17240	16510	15810	15120	14480	13850	13110	12540	12000	11510	11060	10640	10240	9760	9390	9020	8690	8380	8100	7850	7590	7410	7250	7120	7000	6900	6800	6740	6680	6650	6610	6580	6550	6530	6500	6480	6430
	11	14	11260	10520	9730	9160	8620	8120	7650	7260	6910	6560	6320	6120	5940	5780	5660	5560	5470	5430	5410	5400	5410	5430	5470	5530	5590	5650	5720	5790	5860	5930	6010	6070	6120	6180	6230	6280	6330	6380	6410	6460	6500	6550	6590	6640	6680	6710	6710
	11	16	11450	10840	10180	9690	9210	8750	8330	7960	7630	7280	7040	6820	6630	6440	6290	6150	6000	5900	5820	5750	5700	5660	5620	5590	5560	5530	5510	5470	5440	5410	5360	5330	5280	5250	5200	5160	5110	5080	5050	5020	5000	4970	4950	4930	4910	4890	4860
	11	21	23670	23530	23290	23030	22700	22330	21920	21540	21210	20880	20690	20540	20420	20230	19930	19420	18460	17470	16400	15340	14370	13530	12810	12100	11670	11340	11110	10960	10860	10800	10730	10680	10620	10550	10470	10390	10300	10220	10140	10070	9980	9900	9800	9710	9570	9440	9280
	11	24	12020	11330	10580	10030	9500	8990	8520	8110	7750	7360	7090	6850	6630	6430	6260	6100	5940	5830	5740	5670	5620	5580	5560	5550	5550	5560	5580	5610	5640	5670	5720	5750	5790	5820	5850	5880	5920	5940	5970	6000	6020	6050	6080	6110	6150	6160	6170
	11	55	12930	12640	12320	12080	11850	11630	11420	11220	11040	10840	10680	10520	10370	10220	10080	9930	9750	9600	9450	9300	9150	8980	8790	8530	8280	8010	7720	7400	7080	6740	6320	6000	5680	5370	5060	4780	4460	4220	4000	3790	3580	3380	3170	2990	2780	2640	2490
	11	56	16690	16280	15820	15460	15100	14750	14430	14140	13890	13600	13390	13190	13010	12810	12640	12460	12250	12080	11930	11790	11660	11540	11430	11290	11180	11060	10960	10840	10720	10600	10430	10310	10170	10030	9870	9720	9550	9410	9260	9120	8960	8800	8610	8440	8190	8010	7790
	11	57	42450	42760	43110	43330	43440	43400	43170	42750	42140	41180	40270	39290	38280	37250	36290	35370	34330	33590	32920	32320	31770	31230	30680	29950	29340	28670	27990	27280	26560	25820	24900	24190	23480	22780	22080	21410	20630	20040	19460	18880	18300	17740	17170	16670	16110	15700	15300
	11	58	47920	47180	46160	45240	44250	43250	42280	41370	40540	39580	38840	38090	37310	36480	35620	34670	33430	32390	31340	30340	29370	28440	27530	26410	25560	24720	23970	23270	22660	22110	21530	21150	20840	20570	20330	20130	19910	19720	19510	19300	19060	18800	18530	18290	18010	17830	17670
	11	59	9590	9330	9040	8810	8580	8360	8140	7950	7760	7560	7390	7240	7080	6920	6760	6600	6410	6250	6100	5960	5830	5710	5580	5430	5310	5180	5050	4920	4800	4670	4510	4380	4250	4130	3990	3870	3720	3600	3480	3380	3250	3140	3010	2890	2740	2630	2510
	11	60	8590	8390	8200	8070	7960	7880	7820	7780	7750	7720	7690	7680	7660	7640	7610	7590	7550	7510	7460	7410	7360	7290	7210	7080	6960	6810	6630	6430	6200	5950	5620	5340	5060	4760	4450	4150	3810	3550	3290	3050	2810	2580	2350	2140	1910	1750	1600
	11	61	22430	21720	20930	20330	19730	19130	18530	17960	17410	16740	16200	15650	15100	14530	13990	13450	12810	12350	11940	11590	11310	11070	10870	10670	10520	10380	10240	10110	9980	9860	9730	9630	9550	9500	9460	9430	9430	9440	9460	9480	9500	9510	9490	9450	9350	9220	9050
	11	62	9880	9480	9030	8670	8310	7970	7650	7360	7120	6860	6680	6540	6400	6270	6150	6030	5890	5760	5640	5510	5400	5290	5170	5030	4910	4780	4640	4490	4340	4170	3950	3770	3580	3380	3180	2990	2760	2590	2420	2260	2110	1960	1800	1660	1510	1400	1300
	12	1	1600	1560	1520	1480	1440	1410	1370	1330	1300	1260	1230	1210	1180	1150	1130	1110	1080	1070	1050	1020	1010	990	970	960	940	920	910	890	880	860	840	820	800	790	770	740	720	700	670	660	640	620	600	580	550	540	520
	12	5	12720	12420	12060	11750	11420	11070	10720	10380	10060	9710	9450	9210	8990	8780	8590	8400	8180	8020	7860	7700	7550	7410	7270	7090	6940	6790	6630	6480	6330	6180	5990	5840	5690	5540	5370	5220	5020	4870	4710	4570	4410	4250	4070	3900	3690	3540	3370
	12	7	1960	1920	1860	1820	1770	1730	1680	1650	1610	1570	1540	1520	1490	1470	1450	1430	1400	1380	1360	1340	1330	1310	1290	1270	1260	1240	1220	1200	1180	1160	1140	1120	1100	1080	1050	1030	1000	980	960	940	920	900	870	850	820	790	770
	12	11	2970	2890	2790	2710	2630	2550	2460	2380	2310	2240	2190	2150	2110	2070	2040	2000	1960	1930	1900	1870	1850	1830	1800	1770	1750	1720	1700	1660	1630	1600	1570	1540	1510	1480	1440	1410	1370	1340	1310	1280	1240	1210	1170	1130	1060	1020	970
	12	14	3870	3700	3510	3370	3240	3110	2990	2900	2810	2720	2660	2610	2570	2520	2490	2450	2400	2370	2330	2290	2260	2220	2180	2140	2110	2080	2050	2010	1980	1950	1910	1870	1840	1800	1760	1710	1660	1610	1560	1520	1460	1410	1350	1290	1210	1160	1090
	12	16	2090	2040	1990	1940	1890	1850	1810	1770	1740	1700	1680	1660	1630	1610	1600	1580	1550	1540	1520	1500	1500	1480	1460	1450	1440	1420	1400	1390	1370	1350	1330	1310	1290	1270	1240	1220	1190	1160	1130	1110	1080	1050	1020	980	940	910	870
	12	21	31470	30950	30260	29660	29020	28350	27720	27160	26680	26240	25990	25830	25710	25580	25420	25120	24530	23900	23190	22470	21820	21250	20780	20350	20130	19990	19950	19960	20020	20080	20160	20200	20220	20210	20180	20130	20060	19990	19910	19840	19750	19670	19560	19460	19300	19140	18930
	12	24	8810	8520	8200	7950	7690	7440	7210	6990	6790	6570	6410	6260	6100	5940	5790	5640	5440	5300	5160	5030	4920	4810	4710	4600	4510	4420	4340	4250	4160	4080	3960	3880	3790	3700	3610	3520	3420	3340	3260	3190	3110	3020	2930	2830	2700	2600	2490
	12	55	13620	13110	12520	12050	11570	11120	10710	10340	10020	9700	9480	9280	9110	8950	8830	8700	8570	8470	8380	8300	8220	8140	8060	7960	7880	7780	7690	7590	7490	7380	7250	7150	7040	6930	6810	6680	6540	6430	6310	6190	6070	5940	5790	5650	5470	5330	5170
	12	56	22830	22190	21430	20820	20200	19600	19040	18550	18130	17710	17420	17170	16960	16770	16610	16460	16300	16180	16060	15950	15850	15740	15630	15490	15380	15250	15130	15000	14880	14770	14630	14520	14420	14320	14210	14110	13990	13890	13790	13690	13570	13450	13290	13130	12900	12710	12490
	12	57	30330	30000	29620	29310	29010	28720	28460	28230	28040	27840	27710	27590	27480	27380	27290	27210	27110	27030	26950	26850	26750	26620	26470	26220	25980	25690	25360	25000	24620	24210	23670	23260	22820	22390	21940	21520	21010	20630	20250	19890	19510	19120	18700	18290	17790	17410	17000
	12	58	53370	52350	51000	49830	48610	47380	46200	45140	44170	43130	42360	41610	40880	40120	39360	38540	37490	36610	35750	34910	34110	33330	32580	31640	30930	30210	29550	28940	28400	27910	27370	27030	26730	26470	26240	26040	25830	25650	25460	25270	25050	24810	24540	24280	23960	23730	23500
	12	59	18410	17830	17120	16550	15970	15400	14890	14430	14020	13600	13300	13010	12740	12460	12200	11920	11560	11280	11020	10760	10530	10320	10120	9880	9710	9540	9390	9240	9120	9000	8860	8760	8660	8560	8460	8360	8250	8150	8060	7960	7860	7750	7620	7490	7320	7180	7030
	12	60	16640	15950	15150	14530	13930	13370	12880	12460	12110	11780	11580	11410	11280	11170	11090	11020	10950	10910	10870	10840	10810	10770	10740	10700	10660	10610	10570	10520	10460	10390	10300	10220	10120	10010	9880	9740	9560	9400	9240	9060	8870	8650	8410	8160	7830	7580	7310
	12	61	5870	5720	5560	5440	5320	5200	5090	4990	4910	4810	4750	4680	4620	4560	4510	4450	4380	4330	4270	4210	4160	4110	4050	3980	3920	3860	3790	3730	3670	3600	3520	3450	3380	3310	3230	3150	3050	2970	2880	2800	2710	2610	2490	2380	2230	2120	2010
	12	62	23540	22610	21520	20650	19780	18930	18130	17410	16770	16100	15640	15240	14870	14550	14260	14000	13710	13500	13300	13130	12970	12830	12690	12540	12420	12300	12180	12060	11950	11830	11670	11540	11400	11240	11060	10880	10640	10440	10220	10010	9770	9510	9220	8920	8550	8250	7940
	13	1	2540	2480	2420	2360	2300	2250	2200	2160	2110	2070	2030	2010	1970	1950	1920	1900	1870	1850	1830	1800	1790	1760	1740	1720	1700	1680	1660	1640	1620	1600	1570	1550	1530	1500	1470	1450	1410	1380	1350	1320	1290	1250	1210	1180	1140	1110	1060
	13	5	24240	23760	23120	22550	21940	21280	20600	19940	19330	18640	18130	17660	17210	16790	16400	16020	15580	15240	14910	14600	14310	14030	13750	13390	13100	12800	12500	12200	11900	11600	11230	10940	10640	10340	10030	9710	9320	9030	8730	8430	8130	7800	7460	7110	6700	6380	6070
	13	7	3210	3090	2960	2840	2740	2630	2530	2440	2370	2290	2240	2200	2150	2110	2090	2060	2020	1990	1960	1940	1920	1900	1870	1850	1820	1800	1770	1740	1720	1690	1650	1620	1590	1560	1520	1480	1430	1390	1350	1310	1270	1220	1170	1120	1050	1000	950
	13	11	7580	7310	6950	6660	6350	6050	5760	5490	5260	5010	4850	4710	4590	4480	4400	4320	4240	4190	4140	4100	4060	4020	3980	3950	3910	3880	3850	3820	3790	3760	3720	3680	3640	3610	3560	3510	3450	3400	3340	3290	3230	3160	3100	3030	2930	2860	2780
	13	14	6200	6020	5830	5680	5540	5410	5290	5180	5090	5000	4930	4880	4830	4780	4740	4700	4650	4610	4570	4530	4500	4460	4420	4380	4330	4290	4240	4190	4140	4080	4010	3950	3880	3810	3740	3660	3550	3470	3370	3280	3170	3060	2930	2790	2620	2490	2350
	13	16	3000	2930	2850	2790	2730	2680	2630	2580	2540	2490	2470	2440	2420	2390	2370	2350	2320	2300	2280	2260	2240	2210	2190	2170	2150	2120	2100	2070	2050	2020	1980	1950	1920	1880	1840	1800	1750	1710	1660	1620	1570	1510	1450	1390	1310	1260	1190
	13	21	30650	29990	29200	28580	27980	27400	26860	26320	25840	25270	24860	24470	24130	23810	23530	23300	22990	22790	22550	22290	22020	21780	21540	21250	21040	20870	20750	20610	20460	20330	20140	19960	19800	19640	19470	19250	18910	18660	18420	18160	17910	17680	17510	17370	17150	16930	16750
	13	24	13070	12830	12540	12310	12060	11800	11540	11280	11040	10760	10540	10320	10100	9880	9670	9450	9170	8960	8760	8570	8390	8230	8070	7870	7720	7560	7400	7250	7100	6960	6780	6650	6520	6400	6270	6140	6000	5890	5780	5670	5550	5430	5290	5150	4970	4820	4670
	13	55	9920	9590	9190	8860	8520	8180	7870	7590	7340	7090	6920	6780	6650	6540	6450	6360	6280	6220	6170	6110	6070	6030	5980	5930	5880	5840	5790	5740	5700	5640	5590	5550	5500	5460	5410	5360	5310	5260	5210	5160	5100	5050	4980	4900	4810	4730	4630
	13	56	19730	19110	18340	17710	17080	16450	15870	15350	14900	14430	14130	13860	13640	13450	13290	13160	13030	12950	12870	12800	12740	12670	12610	12530	12470	12400	12340	12280	12220	12170	12100	12050	12000	11950	11900	11850	11780	11720	11660	11600	11520	11440	11350	11250	11110	10980	10820
	13	57	16550	16250	15870	15560	15240	14920	14620	14340	14110	13860	13700	13550	13420	13310	13210	13110	13010	12920	12840	12770	12690	12610	12530	12420	12320	12210	12090	11970	11850	11730	11560	11440	11320	11190	11050	10920	10770	10650	10520	10410	10280	10140	9990	9840	9640	9480	9300
	13	58	42030	41140	39990	39020	38010	37000	36030	35170	34390	33570	32980	32440	31940	31450	30990	30540	29980	29540	29110	28710	28330	27970	27620	27190	26860	26540	26240	25950	25700	25460	25210	25030	24870	24730	24600	24470	24320	24200	24070	23940	23790	23620	23430	23230	22990	22800	22580
	13	59	16150	15540	14790	14170	13530	12900	12310	11780	11320	10850	10530	10260	10030	9820	9660	9510	9370	9270	9190	9110	9050	9000	8940	8870	8820	8770	8720	8670	8630	8590	8550	8530	8500	8480	8460	8430	8410	8390	8360	8330	8300	8260	8200	8140	8060	7970	7860
	13	60	16580	15970	15240	14640	14020	13420	12850	12360	11930	11480	11190	10940	10730	10550	10410	10290	10160	10090	10020	9970	9920	9880	9830	9780	9740	9690	9650	9610	9570	9530	9480	9450	9420	9380	9340	9300	9250	9210	9160	9120	9060	8990	8910	8820	8680	8570	8420
	13	61	10660	10400	10120	9910	9710	9510	9340	9180	9050	8910	8820	8730	8650	8570	8500	8430	8330	8250	8170	8090	8010	7920	7840	7720	7630	7520	7420	7310	7200	7080	6930	6810	6690	6550	6400	6250	6060	5910	5750	5580	5390	5190	4960	4730	4430	4190	3960
	13	62	25540	24720	23700	22850	21960	21030	20120	19250	18430	17490	16810	16150	15550	14980	14470	14010	13510	13180	12890	12650	12450	12290	12140	11980	11860	11750	11650	11560	11490	11420	11350	11300	11250	11210	11160	11110	11060	11020	10970	10920	10860	10790	10710	10620	10470	10340	10190
	14	1	9130	8730	8280	7940	7610	7280	6970	6690	6420	6130	5910	5690	5490	5280	5080	4890	4650	4460	4280	4120	3970	3820	3670	3510	3380	3250	3120	3010	2900	2800	2680	2590	2510	2440	2360	2290	2220	2160	2100	2060	2000	1960	1910	1860	1810	1760	1720
	14	5	12290	11890	11360	10900	10400	9880	9360	8880	8430	7940	7580	7250	6940	6640	6360	6080	5760	5520	5290	5080	4890	4720	4550	4340	4190	4030	3880	3740	3610	3490	3340	3240	3150	3060	2980	2890	2810	2740	2670	2610	2550	2500	2430	2370	2300	2250	2190
	14	7	7780	7600	7390	7210	7020	6830	6640	6450	6260	6030	5850	5670	5480	5280	5080	4880	4630	4430	4230	4050	3880	3720	3560	3380	3230	3080	2950	2820	2700	2600	2470	2390	2310	2230	2160	2100	2030	1980	1930	1900	1850	1820	1780	1740	1700	1680	1650
	14	11	30660	29670	28290	27080	25750	24360	22950	21640	20410	19050	18040	17090	16210	15350	14560	13790	12890	12210	11570	10970	10420	9910	9400	8790	8310	7820	7350	6900	6490	6090	5640	5310	5000	4720	4450	4200	3930	3730	3560	3400	3240	3090	2940	2800	2640	2540	2430
	14	14	11420	10830	10130	9560	8970	8380	7820	7310	6850	6360	6000	5680	5370	5080	4820	4570	4280	4060	3860	3670	3510	3360	3220	3060	2930	2810	2690	2580	2480	2390	2280	2210	2140	2080	2020	1960	1900	1860	1810	1780	1750	1710	1680	1640	1610	1580	1540
	14	16	8050	7850	7610	7420	7220	7000	6780	6570	6360	6110	5910	5720	5530	5320	5130	4930	4690	4500	4320	4140	3990	3840	3700	3540	3400	3270	3140	3020	2910	2810	2690	2600	2520	2450	2380	2310	2230	2180	2120	2080	2030	1990	1940	1890	1830	1790	1750
	14	21	47350	46480	45300	44210	43000	41700	40370	39110	37950	36670	35770	34960	34210	33410	32560	31550	30040	28710	27360	26090	24970	24020	23230	22480	22060	21790	21650	21640	21690	21790	21940	22060	22160	22240	22310	22380	22450	22510	22560	22640	22740	22850	22980	23150	23360	23530	23670
	14	24	11550	10960	10230	9630	9010	8390	7790	7250	6760	6230	5850	5500	5190	4880	4610	4350	4060	3840	3640	3460	3310	3160	3030	2880	2760	2640	2530	2420	2330	2240	2140	2080	2010	1950	1900	1850	1790	1750	1710	1690	1650	1620	1580	1550	1510	1480	1450
	14	55	30530	29290	27750	26470	25140	23810	22510	21330	20250	19070	18220	17440	16750	16110	15560	15070	14570	14230	13960	13740	13580	13450	13350	13260	13210	13170	13150	13140	13150	13160	13190	13220	13250	13280	13310	13350	13390	13410	13430	13440	13460	13460	13460	13440	13410	13370	13310
	14	56	40150	38730	36940	35440	33870	32280	30710	29260	27920	26410	25310	24280	23340	22440	21660	20940	20170	19640	19190	18830	18550	18320	18140	17990	17900	17840	17810	17800	17800	17810	17840	17860	17880	17910	17920	17950	17980	18010	18040	18080	18120	18170	18210	18270	18320	18360	18370
	14	57	67040	66400	65480	64560	63390	61980	60340	58530	56620	54150	52120	50080	48090	46160	44400	42770	40980	39750	38690	37810	37070	36430	35860	35210	34740	34270	33820	33380	32940	32480	31880	31410	30930	30440	29930	29460	28880	28430	27980	27550	27120	26710	26320	25990	25680	25480	25280
	14	58	72590	70860	68510	66480	64280	62030	59820	57730	55800	53580	51880	50230	48630	47020	45470	43900	41980	40490	39070	37760	36570	35450	34400	33170	32270	31420	30670	30000	29450	28970	28490	28200	27990	27840	27730	27660	27590	27550	27480	27420	27350	27280	27240	27220	27260	27330	27430
	14	59	36840	35450	33680	32200	30640	29040	27470	26010	24650	23130	21990	20930	19950	19020	18190	17420	16580	16000	15490	15060	14710	14420	14170	13920	13750	13620	13520	13460	13430	13410	13420	13450	13480	13520	13570	13620	13690	13740	13790	13850	13910	13980	14040	14120	14200	14260	14290
	14	60	31780	30390	28650	27200	25710	24220	22780	21470	20280	19000	18080	17250	16520	15850	15280	14790	14280	13970	13720	13540	13410	13320	13280	13280	13310	13360	13440	13540	13650	13760	13920	14040	14150	14270	14390	14500	14630	14720	14790	14870	14950	15020	15090	15150	15190	15210	15200
	14	61	21170	20570	19830	19200	18530	17840	17130	16440	15780	15010	14400	13800	13200	12600	12020	11450	10770	10260	9790	9370	9010	8670	8370	8000	7720	7430	7150	6870	6610	6360	6060	5860	5670	5510	5370	5240	5130	5050	4990	4930	4870	4800	4720	4610	4460	4310	4140
	14	62	42790	40780	38250	36130	33920	31710	29580	27640	25920	24030	22690	21490	20420	19450	18620	17880	17130	16630	16220	15910	15680	15510	15400	15320	15300	15320	15370	15440	15540	15640	15790	15900	16020	16140	16260	16380	16510	16610	16690	16790	16870	16950	17020	17080	17140	17160	17150
	29	1	2800	2710	2610	2540	2460	2390	2310	2250	2190	2130	2080	2040	2010	1960	1930	1890	1850	1810	1780	1740	1720	1680	1650	1630	1590	1570	1540	1520	1490	1460	1430	1410	1380	1360	1340	1310	1280	1260	1230	1210	1190	1170	1140	1120	1090	1070	1050
	29	5	14870	13380	11720	10480	9310	8220	7240	6430	5750	5100	4690	4350	4070	3840	3660	3500	3340	3230	3140	3050	2980	2900	2840	2760	2700	2630	2580	2520	2460	2410	2350	2300	2250	2200	2150	2100	2040	2000	1950	1910	1870	1830	1780	1740	1690	1650	1610
	29	7	5500	5030	4520	4120	3740	3380	3050	2780	2550	2330	2190	2070	1980	1890	1820	1760	1690	1650	1610	1570	1540	1510	1480	1450	1410	1380	1350	1320	1290	1250	1220	1190	1160	1130	1100	1080	1050	1020	990	970	950	920	890	860	830	810	770
	29	11	12120	11510	10810	10270	9740	9220	8750	8340	7990	7610	7350	7100	6870	6640	6420	6180	5890	5670	5440	5230	5040	4850	4690	4500	4360	4230	4110	4010	3930	3860	3790	3740	3700	3670	3630	3600	3570	3550	3520	3500	3480	3460	3430	3410	3370	3360	3330
	29	14	18020	16520	14850	13580	12380	11250	10240	9380	8660	7950	7490	7080	6740	6420	6150	5890	5590	5360	5150	4960	4780	4610	4460	4280	4140	4000	3890	3770	3670	3580	3490	3420	3350	3290	3240	3180	3120	3080	3030	2990	2950	2910	2860	2820	2780	2750	2700
	29	16	9830	8970	8020	7300	6620	5970	5390	4900	4490	4080	3830	3610	3430	3260	3130	3000	2860	2750	2650	2560	2480	2410	2340	2260	2190	2130	2070	2010	1960	1910	1860	1830	1790	1760	1730	1690	1660	1630	1600	1580	1560	1530	1500	1470	1440	1410	1380
	29	21	41140	40450	39620	38940	38230	37500	36800	36150	35560	34910	34440	34000	33570	33120	32630	32060	31240	30500	29720	28960	28240	27570	26940	26220	25710	25230	24810	24450	24130	23840	23520	23280	23050	22820	22580	22350	22090	21900	21710	21540	21380	21220	21060	20920	20750	20630	20490
	29	24	12900	11810	10590	9670	8790	7960	7210	6570	6050	5530	5200	4930	4700	4500	4330	4190	4020	3890	3780	3670	3560	3460	3370	3250	3170	3080	3000	2920	2850	2780	2700	2640	2570	2510	2440	2370	2290	2230	2170	2120	2060	2010	1960	1910	1850	1820	1770
	29	55	31100	30450	29700	29110	28530	27940	27380	26850	26330	25710	25190	24640	24060	23420	22760	22050	21130	20390	19660	18980	18350	17750	17190	16540	16050	15580	15180	14810	14510	14250	13990	13820	13680	13570	13470	13390	13310	13270	13220	13190	13160	13130	13090	13060	13010	12970	12890
	29	56	32840	32030	31090	30340	29570	28830	28120	27480	26890	26230	25730	25250	24780	24300	23820	23310	22650	22090	21530	20960	20420	19880	19330	18640	18100	17540	17030	16540	16100	15710	15270	14970	14710	14460	14240	14040	13820	13650	13500	13350	13200	13040	12860	12690	12480	12320	12150
	29	57	44350	43780	43130	42630	42130	41660	41210	40810	40460	40060	39750	39450	39140	38800	38440	38040	37490	36990	36460	35910	35360	34760	34140	33290	32570	31800	31040	30260	29510	28770	27880	27220	26580	25970	25360	24790	24150	23670	23200	22760	22310	21850	21370	20910	20360	19960	19560
	29	58	47210	46440	45520	44770	43990	43220	42470	41780	41130	40400	39850	39290	38740	38160	37580	36960	36150	35470	34790	34110	33460	32820	32160	31330	30660	29970	29300	28650	28040	27460	26780	26290	25830	25390	24970	24580	24150	23820	23490	23180	22860	22530	22180	21840	21440	21150	20860
	29	59	35320	34540	33610	32840	32050	31250	30470	29720	29020	28190	27530	26860	26150	25400	24620	23790	22690	21790	20890	20040	19230	18460	17720	16830	16160	15510	14930	14400	13950	13550	13130	12860	12630	12430	12250	12100	11950	11850	11750	11680	11600	11520	11440	11370	11280	11220	11150
	29	60	33250	32590	31810	31180	30540	29890	29250	28640	28040	27320	26730	26120	25490	24790	24080	23310	22310	21480	20650	19850	19090	18370	17670	16820	16180	15560	15010	14510	14090	13730	13350	13120	12920	12750	12610	12500	12390	12310	12240	12190	12130	12080	12020	11980	11920	11870	11820
	29	61	9940	8930	7810	6970	6170	5420	4740	4180	3710	3260	2980	2750	2570	2410	2290	2180	2070	2000	1940	1880	1830	1780	1740	1690	1650	1600	1560	1520	1480	1440	1390	1350	1310	1270	1240	1200	1150	1120	1080	1060	1020	990	950	910	870	840	800
	29	62	37400	36560	35570	34780	33980	33190	32400	31670	30970	30140	29480	28780	28050	27260	26430	25530	24360	23380	22430	21510	20660	19870	19110	18230	17590	16980	16460	16020	15660	15370	15070	14900	14760	14650	14560	14480	14400	14360	14310	14270	14240	14200	14160	14120	14080	14050	14010
	40	1	8030	7690	7330	7040	6760	6500	6250	6040	5860	5690	5580	5490	5420	5350	5310	5280	5250	5240	5220	5220	5210	5210	5200	5200	5200	5190	5170	5160	5140	5110	5080	5040	5010	4960	4900	4830	4750	4680	4600	4520	4420	4320	4200	4070	3910	3790	3660
	40	5	15520	14790	13860	13080	12280	11520	10800	10180	9650	9130	8810	8540	8320	8130	7990	7880	7760	7690	7630	7590	7550	7520	7480	7450	7420	7380	7340	7310	7260	7220	7150	7090	7010	6930	6830	6720	6560	6420	6280	6110	5930	5720	5480	5220	4900	4640	4370
	40	7	6680	6400	6120	5900	5700	5520	5360	5220	5120	5020	4960	4920	4890	4860	4850	4840	4830	4830	4830	4830	4820	4820	4810	4810	4800	4780	4770	4750	4730	4710	4680	4650	4610	4570	4510	4450	4350	4270	4170	4060	3930	3790	3610	3430	3180	2980	2770
	40	11	27080	26360	25450	24670	23850	22980	22120	21300	20530	19680	19040	18450	17900	17360	16860	16390	15820	15390	14980	14600	14240	13890	13550	13100	12740	12360	11970	11590	11210	10840	10400	10060	9730	9410	9070	8750	8350	8030	7720	7390	7040	6660	6230	5790	5230	4800	4360
	40	14	8860	8510	8130	7860	7600	7370	7170	7010	6870	6760	6690	6640	6610	6580	6570	6560	6560	6560	6550	6560	6560	6550	6540	6540	6530	6520	6500	6480	6460	6430	6390	6340	6290	6220	6150	6050	5910	5790	5660	5510	5330	5120	4880	4620	4270	4000	3710
	40	16	10780	10390	9970	9670	9380	9120	8890	8700	8540	8390	8300	8230	8170	8120	8080	8040	8000	7960	7910	7850	7790	7700	7610	7480	7350	7200	7040	6870	6700	6530	6310	6140	5970	5810	5640	5470	5270	5110	4950	4800	4630	4460	4260	4070	3820	3640	3450
	40	21	32570	32170	31620	31080	30450	29730	28940	28120	27280	26260	25450	24640	23850	23030	22220	21370	20290	19420	18600	17840	17160	16570	16050	15490	15110	14770	14490	14250	14050	13870	13650	13480	13310	13130	12940	12760	12540	12370	12210	12050	11900	11750	11600	11470	11310	11210	11100
	40	24	10330	9980	9600	9320	9050	8810	8600	8420	8270	8120	8030	7950	7890	7830	7770	7720	7660	7610	7560	7510	7460	7410	7360	7300	7250	7190	7130	7070	7010	6950	6870	6800	6720	6630	6510	6390	6210	6060	5890	5700	5480	5230	4940	4620	4190	3860	3510
	40	55	30690	30000	29090	28290	27380	26420	25410	24400	23420	22240	21320	20410	19530	18670	17870	17110	16240	15610	15050	14560	14130	13750	13400	12980	12680	12380	12100	11850	11610	11380	11120	10940	10760	10590	10420	10270	10100	9980	9860	9750	9640	9540	9430	9330	9220	9140	9060
	40	56	26830	26350	25750	25210	24600	23930	23210	22460	21720	20790	20040	19300	18550	17820	17140	16480	15740	15200	14730	14320	13970	13660	13370	13050	12810	12570	12350	12140	11940	11750	11520	11340	11160	10990	10810	10650	10450	10300	10140	9990	9830	9670	9510	9350	9150	9010	8860
	40	57	46800	46630	46380	46110	45740	45300	44770	44180	43570	42780	42120	41450	40780	40090	39450	38820	38100	37550	37060	36620	36220	35830	35440	34920	34470	33940	33390	32790	32180	31520	30660	29990	29290	28580	27830	27150	26350	25750	25150	24560	23970	23370	22740	22150	21440	20950	20450
	40	58	54950	54180	53110	52090	50940	49700	48390	47100	45850	44330	43140	41950	40760	39550	38390	37210	35790	34670	33630	32670	31790	30970	30180	29250	28530	27840	27200	26600	26070	25570	25010	24620	24260	23940	23630	23350	23030	22780	22530	22280	22020	21760	21480	21240	20960	20780	20600
	40	59	19340	18840	18210	17640	17010	16320	15580	14810	14040	13080	12300	11530	10780	10030	9330	8670	7930	7400	6940	6540	6210	5920	5670	5400	5210	5020	4860	4710	4580	4450	4300	4190	4090	3990	3890	3790	3690	3610	3540	3470	3400	3330	3250	3190	3120	3070	3010
	40	60	21950	21510	20920	20400	19800	19160	18470	17780	17100	16260	15600	14930	14280	13640	13040	12460	11810	11330	10910	10540	10220	9930	9670	9360	9130	8900	8690	8490	8310	8140	7950	7820	7700	7600	7490	7400	7300	7230	7160	7110	7050	7000	6940	6890	6830	6800	6750
	40	61	21980	21510	20970	20550	20120	19700	19270	18870	18470	17990	17600	17190	16770	16320	15880	15430	14890	14480	14110	13780	13500	13250	13030	12780	12580	12380	12170	11960	11740	11520	11240	11020	10800	10590	10390	10200	9970	9780	9590	9390	9150	8870	8530	8130	7560	7080	6550
	40	62	24200	23520	22650	21890	21050	20160	19250	18360	17490	16460	15670	14910	14170	13460	12810	12180	11480	10980	10540	10150	9830	9540	9280	8980	8760	8540	8340	8150	7980	7810	7630	7490	7370	7250	7130	7030	6920	6840	6760	6690	6630	6560	6490	6440	6370	6330	6270
	42	1	38090	36610	34590	32750	30720	28550	26360	24330	22470	20450	19030	17760	16660	15660	14820	14080	13290	12760	12290	11890	11550	11240	10950	10610	10340	10060	9790	9520	9260	9010	8700	8480	8260	8050	7850	7670	7460	7320	7190	7090	6980	6900	6810	6740	6670	6640	6590
	42	5	20210	19510	18530	17620	16600	15500	14360	13290	12290	11190	10400	9690	9070	8490	8000	7550	7080	6750	6450	6200	5980	5780	5590	5380	5210	5040	4890	4740	4610	4500	4370	4290	4210	4150	4100	4050	4010	3980	3970	3970	3970	3980	3990	4020	4050	4090	4110
	42	7	13950	13420	12690	12020	11240	10400	9510	8660	7860	6990	6370	5820	5340	4910	4550	4240	3920	3710	3530	3370	3250	3130	3020	2910	2820	2720	2630	2540	2470	2390	2300	2230	2170	2110	2060	2010	1950	1920	1880	1860	1840	1820	1810	1790	1790	1790	1780
	42	11	47690	46230	44210	42360	40310	38120	35890	33780	31800	29600	27990	26490	25130	23840	22690	21620	20410	19530	18730	18010	17360	16770	16210	15520	14990	14450	13940	13440	12990	12570	12090	11740	11420	11130	10860	10620	10350	10180	10020	9890	9760	9660	9560	9490	9420	9390	9370
	42	14	24550	23690	22450	21290	19970	18540	17060	15660	14360	12950	11960	11080	10300	9610	9010	8500	7940	7560	7230	6950	6710	6480	6280	6040	5850	5660	5470	5290	5120	4960	4760	4620	4480	4350	4230	4120	4000	3920	3840	3790	3740	3700	3670	3650	3640	3640	3640
	42	16	32820	31750	30340	29110	27760	26350	24920	23580	22320	20920	19910	18970	18100	17280	16540	15830	15030	14430	13880	13380	12930	12520	12120	11650	11280	10910	10560	10230	9920	9640	9320	9100	8900	8720	8560	8420	8270	8180	8100	8030	7980	7930	7890	7860	7830	7810	7790
	42	21	26360	26180	25910	25630	25290	24910	24520	24130	23790	23430	23200	23010	22830	22620	22350	21940	21230	20530	19770	19030	18360	17780	17310	16870	16640	16510	16460	16480	16550	16630	16720	16780	16810	16810	16790	16750	16710	16670	16630	16610	16600	16610	16640	16710	16810	16900	16970
	42	24	72630	70190	66780	63690	60350	56880	53440	50280	47400	44230	41950	39860	37960	36180	34570	33090	31400	30160	29040	28030	27120	26270	25470	24480	23720	22930	22190	21480	20820	20210	19520	19040	18600	18220	17880	17580	17300	17130	17010	16940	16900	16900	16940	17020	17170	17320	17490
	42	55	14980	14470	13900	13440	12990	12570	12180	11830	11530	11210	10980	10770	10590	10420	10270	10150	10020	9930	9860	9790	9740	9690	9650	9600	9550	9500	9460	9410	9360	9310	9240	9190	9140	9090	9030	8960	8880	8800	8710	8610	8480	8340	8160	7970	7700	7480	7230
	42	56	21850	21450	20980	20610	20220	19840	19470	19130	18810	18450	18190	17930	17680	17440	17210	16980	16720	16510	16320	16150	15990	15830	15680	15510	15360	15210	15060	14910	14770	14620	14440	14300	14160	14030	13870	13740	13570	13450	13310	13190	13050	12910	12750	12600	12410	12260	12100
	42	57	41300	41590	41960	42240	42530	42770	42950	43060	43080	43020	42890	42730	42550	42340	42160	41990	41790	41640	41510	41370	41210	41010	40760	40350	39930	39420	38830	38150	37400	36580	35510	34640	33730	32800	31860	30960	29880	29080	28270	27500	26700	25910	25110	24370	23530	22920	22320
	42	58	40840	40460	39930	39440	38910	38370	37810	37300	36800	36220	35750	35290	34810	34280	33750	33180	32420	31800	31170	30560	29980	29420	28860	28170	27640	27100	26600	26120	25690	25280	24820	24500	24200	23930	23670	23420	23140	22920	22680	22450	22190	21920	21640	21380	21070	20850	20630
	42	59	15170	14760	14280	13900	13500	13120	12750	12400	12090	11720	11440	11160	10880	10590	10320	10040	9700	9440	9210	8990	8800	8630	8480	8300	8170	8040	7930	7830	7740	7650	7550	7480	7410	7350	7280	7220	7140	7080	7010	6940	6850	6760	6650	6540	6380	6260	6110
	42	60	13800	13200	12520	12000	11500	11040	10640	10320	10060	9820	9690	9590	9520	9480	9460	9460	9490	9520	9560	9610	9660	9710	9760	9820	9870	9910	9960	9990	10030	10060	10100	10120	10150	10170	10180	10180	10190	10180	10150	10110	10040	9940	9790	9610	9310	9030	8700
	42	61	40690	39620	38210	36930	35510	33980	32390	30860	29410	27750	26510	25340	24260	23220	22280	21400	20400	19670	19010	18420	17900	17430	16980	16440	16020	15580	15150	14720	14300	13890	13400	13040	12710	12400	12130	11890	11650	11510	11400	11330	11280	11260	11240	11240	11240	11230	11200
	42	62	12920	12260	11490	10890	10300	9740	9230	8800	8430	8070	7830	7640	7480	7350	7250	7170	7090	7050	7020	7000	6990	6980	6970	6970	6970	6970	6970	6970	6970	6960	6960	6950	6940	6930	6910	6890	6860	6820	6780	6730	6660	6570	6450	6310	6100	5910	5690
	44	1	11130	10920	10710	10550	10430	10320	10250	10190	10170	10160	10170	10190	10200	10200	10190	10160	10090	10020	9930	9820	9710	9600	9480	9350	9250	9150	9090	9040	9010	8990	8960	8930	8880	8800	8700	8570	8390	8220	8020	7810	7550	7250	6900	6520	6020	5620	5210
	44	5	10320	10260	10160	10050	9940	9820	9710	9610	9530	9450	9400	9350	9300	9230	9170	9080	8960	8850	8740	8620	8520	8420	8330	8250	8200	8160	8140	8110	8080	8020	7900	7780	7640	7460	7250	7020	6740	6500	6240	5980	5690	5380	5040	4700	4280	3970	3660
	44	7	13010	12940	12910	12920	12970	13060	13180	13330	13490	13690	13830	13960	14050	14100	14130	14120	14050	13970	13860	13740	13630	13510	13410	13320	13260	13220	13180	13140	13060	12920	12670	12410	12100	11740	11340	10930	10400	9970	9500	9010	8460	7880	7230	6580	5790	5230	4700
	44	11	26700	26420	26020	25630	25160	24610	24030	23450	22900	22260	21780	21330	20900	20480	20090	19700	19230	18870	18530	18220	17940	17680	17450	17200	17010	16840	16690	16520	16340	16120	15770	15440	15070	14640	14180	13700	13110	12640	12150	11630	11070	10460	9790	9110	8270	7660	7080
	44	14	12410	12350	12330	12340	12390	12470	12580	12720	12870	13060	13190	13310	13400	13450	13470	13460	13390	13300	13190	13070	12950	12840	12730	12630	12570	12520	12490	12440	12370	12250	12020	11780	11500	11170	10800	10410	9910	9510	9080	8620	8110	7560	6950	6340	5610	5080	4560
	44	16	14150	13990	13800	13660	13540	13440	13370	13320	13290	13260	13240	13200	13140	13060	12960	12830	12640	12460	12280	12110	11940	11790	11650	11510	11400	11300	11190	11070	10930	10750	10450	10180	9880	9540	9170	8800	8340	8000	7650	7310	6960	6600	6220	5840	5400	5090	4800
	44	21	23390	23290	23130	22950	22720	22450	22160	21880	21610	21350	21170	21040	20920	20770	20590	20300	19790	19270	18710	18150	17660	17230	16880	16570	16410	16330	16320	16360	16440	16530	16620	16680	16710	16720	16690	16640	16590	16540	16480	16440	16390	16370	16340	16320	16330	16340	16320
	44	24	13780	13660	13570	13520	13500	13500	13540	13590	13660	13760	13830	13890	13930	13930	13910	13860	13750	13630	13490	13350	13210	13070	12950	12810	12720	12640	12580	12510	12430	12310	12090	11870	11610	11300	10950	10580	10120	9730	9330	8900	8420	7890	7300	6710	5970	5440	4930
	44	55	12630	12330	11980	11700	11420	11130	10860	10610	10370	10110	9920	9740	9570	9400	9250	9100	8940	8810	8690	8580	8480	8380	8280	8160	8060	7940	7840	7720	7600	7480	7330	7210	7080	6950	6820	6680	6510	6380	6240	6110	5960	5810	5640	5480	5280	5140	4980
	44	56	16730	16530	16290	16090	15890	15680	15470	15270	15080	14860	14700	14540	14390	14240	14110	13980	13820	13690	13570	13460	13350	13240	13140	13000	12890	12770	12660	12540	12430	12320	12180	12070	11960	11850	11740	11620	11480	11370	11250	11130	11000	10870	10710	10560	10360	10200	10030
	44	57	43330	43830	44450	44950	45460	45940	46370	46710	46970	47180	47280	47330	47350	47350	47340	47320	47280	47260	47210	47130	47030	46870	46640	46250	45830	45290	44660	43910	43070	42140	40900	39880	38820	37710	36580	35500	34220	33250	32290	31350	30400	29450	28490	27590	26550	25810	25090
	44	58	49860	49290	48490	47770	46970	46140	45310	44520	43780	42920	42250	41580	40910	40190	39460	38690	37670	36850	36030	35240	34490	33770	33060	32210	31550	30910	30310	29760	29250	28790	28280	27930	27610	27320	27050	26810	26520	26290	26040	25780	25500	25200	24890	24600	24260	24030	23810
	44	59	14340	14110	13830	13600	13360	13120	12880	12640	12420	12150	11930	11700	11460	11190	10920	10630	10250	9940	9640	9360	9100	8860	8640	8370	8170	7970	7790	7630	7480	7330	7170	7050	6930	6820	6700	6600	6460	6360	6260	6160	6050	5940	5820	5700	5560	5450	5330
	44	60	9200	8990	8770	8610	8450	8300	8170	8040	7930	7820	7740	7670	7600	7540	7500	7460	7400	7370	7340	7310	7290	7260	7230	7200	7170	7140	7100	7050	7000	6930	6840	6770	6670	6570	6450	6330	6160	6030	5870	5730	5550	5370	5170	4960	4710	4510	4320
	44	61	17120	17040	16960	16880	16790	16700	16600	16510	16420	16310	16210	16100	15970	15820	15650	15460	15200	14970	14730	14500	14270	14050	13830	13560	13340	13130	12920	12700	12490	12270	11960	11700	11420	11120	10800	10460	10060	9740	9400	9060	8700	8310	7880	7440	6890	6490	6090
	44	62	15510	14970	14340	13850	13340	12850	12380	11940	11550	11120	10810	10530	10270	10030	9820	9630	9420	9270	9130	9010	8910	8810	8710	8600	8500	8400	8300	8200	8100	7980	7840	7720	7580	7450	7290	7130	6930	6770	6590	6410	6210	5990	5750	5500	5200	4970	4740
	48	1	18630	17950	17130	16450	15730	14970	14170	13380	12590	11630	10870	10120	9380	8660	7990	7350	6630	6130	5690	5310	5000	4750	4530	4310	4160	4020	3900	3800	3710	3640	3550	3490	3430	3380	3320	3270	3210	3160	3120	3080	3030	2990	2940	2900	2840	2810	2750
	48	5	19780	19290	18650	18080	17430	16720	15960	15190	14430	13500	12770	12060	11370	10680	10040	9430	8740	8240	7800	7420	7100	6810	6560	6280	6070	5870	5690	5520	5360	5210	5040	4910	4790	4680	4580	4480	4380	4300	4240	4180	4130	4080	4030	3990	3950	3920	3890
	48	7	22520	21810	20960	20260	19530	18760	17970	17220	16480	15610	14930	14260	13600	12950	12330	11730	11040	10530	10070	9670	9330	9010	8730	8390	8130	7870	7610	7370	7150	6940	6700	6530	6380	6260	6140	6040	5950	5880	5840	5800	5780	5760	5750	5750	5760	5790	5800
	48	11	40260	39410	38210	37130	35900	34540	33100	31650	30240	28540	27220	25930	24690	23480	22330	21230	19960	19020	18160	17390	16710	16090	15500	14800	14250	13700	13160	12640	12160	11690	11140	10750	10380	10040	9720	9430	9120	8900	8710	8540	8380	8240	8100	7990	7860	7790	7720
	48	14	20640	20010	19240	18600	17930	17220	16500	15800	15100	14280	13620	12980	12340	11710	11110	10540	9870	9380	8950	8570	8240	7940	7680	7370	7130	6890	6660	6440	6240	6050	5830	5680	5540	5430	5320	5230	5140	5090	5040	5010	4990	4970	4960	4960	4970	5000	5010
	48	16	24060	23420	22590	21880	21110	20310	19480	18700	17960	17080	16420	15780	15160	14550	13970	13420	12760	12280	11840	11450	11100	10790	10490	10140	9870	9580	9300	9010	8750	8480	8160	7920	7690	7480	7280	7090	6890	6760	6630	6530	6440	6350	6270	6210	6140	6100	6060
	48	21	25280	25130	24880	24580	24220	23810	23360	22940	22570	22190	21960	21780	21620	21430	21140	20700	19880	19050	18160	17280	16480	15790	15210	14660	14350	14140	14020	13980	13970	13990	14010	14010	14000	13970	13910	13850	13770	13710	13630	13580	13520	13470	13410	13370	13310	13260	13170
	48	24	25670	24920	23990	23210	22380	21510	20640	19800	19010	18060	17340	16630	15940	15250	14610	13970	13230	12680	12180	11740	11350	11000	10670	10280	9980	9680	9390	9100	8830	8580	8290	8080	7890	7720	7570	7440	7300	7210	7130	7080	7030	6990	6960	6940	6940	6950	6950
	48	55	11670	11440	11200	11000	10810	10630	10470	10320	10180	10020	9910	9800	9690	9580	9490	9390	9270	9180	9100	9020	8950	8860	8770	8660	8550	8420	8290	8150	7990	7810	7590	7400	7190	6960	6720	6480	6190	5950	5700	5450	5190	4910	4620	4350	4030	3810	3580
	48	56	18390	18080	17720	17400	17070	16740	16420	16110	15830	15520	15290	15070	14870	14660	14480	14300	14090	13930	13780	13630	13500	13360	13230	13060	12930	12780	12640	12510	12370	12240	12070	11950	11820	11700	11570	11450	11300	11190	11060	10940	10820	10680	10530	10390	10200	10050	9890
	48	57	46410	46880	47380	47720	47970	48080	48020	47760	47330	46600	45900	45110	44300	43470	42690	41940	41110	40500	39950	39450	38970	38480	37950	37240	36610	35910	35170	34390	33580	32730	31650	30800	29940	29060	28180	27330	26340	25570	24810	24070	23320	22580	21850	21190	20440	19920	19400
	48	58	41590	41010	40190	39450	38630	37790	36970	36200	35470	34650	34020	33390	32760	32090	31410	30680	29740	28960	28180	27430	26720	26030	25350	24540	23910	23290	22720	22200	21730	21310	20860	20550	20280	20050	19830	19640	19420	19240	19040	18840	18610	18380	18130	17910	17660	17490	17340
	48	59	13790	13460	13060	12730	12380	12030	11690	11370	11070	10730	10470	10220	9970	9730	9500	9270	8980	8770	8570	8390	8220	8070	7930	7770	7640	7510	7390	7280	7170	7060	6920	6810	6690	6570	6440	6300	6130	6000	5850	5710	5550	5390	5210	5050	4850	4700	4550
	48	60	8510	8300	8100	7960	7830	7730	7660	7610	7570	7550	7550	7560	7570	7580	7600	7620	7640	7660	7680	7690	7710	7710	7720	7720	7720	7700	7690	7660	7610	7550	7460	7360	7240	7090	6910	6720	6450	6220	5960	5700	5390	5060	4700	4350	3900	3570	3240
	48	61	33340	32670	31800	31060	30250	29390	28480	27580	26680	25570	24680	23770	22860	21920	21010	20110	19030	18220	17480	16810	16230	15700	15220	14660	14230	13790	13380	12970	12580	12200	11750	11430	11130	10850	10600	10370	10140	9990	9860	9750	9650	9560	9470	9380	9270	9170	9060
	48	62	15690	15070	14370	13810	13270	12760	12300	11930	11600	11280	11070	10900	10750	10620	10510	10420	10320	10250	10190	10130	10070	10020	9960	9880	9820	9740	9660	9570	9470	9350	9200	9060	8900	8710	8490	8270	7960	7700	7420	7110	6770	6400	5990	5580	5070	4690	4310
	49	1	8630	8240	7830	7540	7270	7020	6810	6630	6490	6340	6250	6170	6100	6040	5980	5930	5860	5810	5760	5710	5660	5600	5550	5470	5410	5330	5250	5160	5060	4950	4800	4680	4560	4430	4290	4150	3970	3840	3710	3580	3440	3300	3150	3000	2810	2660	2510
	49	5	13120	12460	11630	10950	10250	9550	8900	8330	7850	7360	7050	6790	6570	6380	6220	6090	5940	5830	5740	5650	5580	5510	5430	5340	5270	5170	5070	4960	4830	4700	4520	4370	4200	4030	3860	3670	3460	3300	3130	2980	2820	2660	2490	2330	2130	1980	1830
	49	7	5710	5380	5020	4750	4500	4280	4070	3910	3770	3640	3570	3510	3460	3420	3390	3360	3340	3320	3310	3300	3290	3280	3280	3280	3280	3270	3270	3270	3270	3270	3270	3260	3260	3250	3230	3220	3200	3170	3150	3120	3080	3040	2990	2930	2840	2760	2660
	49	11	20920	20340	19630	19040	18400	17730	17030	16350	15700	14950	14370	13810	13280	12730	12220	11710	11090	10610	10140	9700	9290	8900	8520	8050	7670	7270	6890	6510	6140	5790	5360	5030	4710	4400	4080	3780	3430	3170	2920	2690	2460	2240	2000	1790	1550	1390	1230
	49	14	5970	5630	5260	4980	4710	4470	4250	4060	3920	3770	3680	3610	3550	3500	3460	3430	3400	3370	3360	3340	3330	3320	3310	3310	3300	3300	3300	3300	3290	3290	3290	3280	3270	3270	3260	3250	3230	3210	3180	3170	3130	3100	3050	3000	2920	2840	2740
	49	16	11830	11430	10990	10670	10360	10070	9800	9560	9340	9080	8880	8680	8480	8250	8020	7790	7470	7220	6960	6710	6490	6270	6060	5800	5600	5390	5200	5010	4830	4650	4440	4280	4120	3970	3820	3660	3480	3350	3220	3100	2980	2850	2720	2600	2450	2340	2230
	49	21	24040	23960	23800	23600	23350	23040	22700	22370	22060	21720	21500	21310	21130	20880	20550	20050	19180	18310	17380	16470	15640	14910	14290	13670	13300	13020	12850	12750	12710	12690	12690	12690	12680	12660	12620	12580	12530	12500	12460	12430	12420	12420	12430	12460	12500	12550	12580
	49	24	9750	9380	9000	8730	8480	8260	8060	7890	7740	7590	7470	7370	7270	7150	7050	6940	6790	6670	6550	6430	6320	6210	6100	5960	5840	5700	5550	5390	5220	5030	4770	4560	4330	4090	3830	3570	3260	3010	2770	2550	2310	2090	1850	1630	1380	1220	1060
	49	55	15040	14520	13950	13510	13100	12710	12360	12040	11760	11460	11240	11030	10830	10640	10470	10300	10100	9950	9810	9690	9580	9470	9370	9250	9160	9060	8970	8880	8790	8700	8590	8510	8430	8360	8290	8210	8130	8070	7990	7930	7850	7760	7650	7540	7380	7240	7080
	49	56	18070	17740	17360	17060	16760	16470	16190	15930	15690	15400	15190	14980	14770	14550	14340	14120	13860	13650	13450	13270	13100	12930	12780	12590	12440	12300	12160	12020	11890	11770	11620	11500	11390	11280	11160	11050	10920	10820	10710	10620	10510	10410	10290	10190	10040	9930	9810
	49	57	46100	46460	46880	47150	47360	47450	47390	47150	46750	46090	45430	44700	43930	43120	42370	41630	40800	40190	39640	39150	38690	38230	37760	37120	36570	35950	35310	34620	33900	33130	32150	31380	30580	29770	28940	28150	27220	26500	25790	25090	24380	23680	22980	22340	21630	21130	20620
	49	58	35820	35420	34850	34330	33750	33170	32570	32010	31480	30850	30350	29850	29310	28740	28150	27510	26650	25930	25210	24520	23860	23210	22580	21800	21200	20610	20080	19570	19120	18720	18280	17990	17730	17510	17310	17130	16930	16780	16610	16440	16260	16070	15880	15700	15500	15380	15270
	49	59	12380	12040	11660	11360	11060	10780	10510	10260	10020	9750	9530	9310	9070	8830	8580	8330	8000	7750	7510	7280	7090	6900	6740	6550	6410	6270	6150	6050	5950	5870	5780	5710	5650	5600	5550	5510	5460	5420	5380	5350	5310	5270	5220	5170	5100	5050	4990
	49	60	8450	8000	7510	7160	6820	6530	6270	6070	5900	5730	5630	5540	5470	5420	5370	5340	5320	5310	5310	5310	5320	5330	5350	5390	5410	5440	5470	5500	5530	5560	5580	5610	5620	5640	5650	5660	5670	5680	5670	5670	5670	5660	5630	5610	5550	5500	5410
	49	61	17830	17410	16970	16630	16290	15950	15610	15270	14930	14500	14150	13780	13380	12970	12560	12140	11640	11260	10910	10590	10320	10080	9840	9570	9340	9090	8820	8530	8240	7930	7530	7220	6900	6600	6300	6020	5700	5460	5240	5030	4810	4590	4340	4080	3750	3480	3200
	49	62	11290	10660	9970	9440	8930	8440	8000	7610	7270	6920	6680	6470	6280	6110	5970	5840	5700	5610	5540	5470	5420	5380	5350	5330	5310	5300	5290	5290	5290	5280	5280	5280	5270	5270	5250	5240	5230	5220	5200	5190	5170	5150	5130	5100	5060	5020	4970
	54	1	2090	2050	2000	1960	1920	1880	1840	1790	1750	1710	1670	1640	1610	1570	1550	1520	1480	1450	1430	1400	1390	1360	1340	1320	1300	1280	1270	1250	1230	1210	1190	1170	1150	1130	1110	1090	1060	1040	1020	1000	980	960	930	910	880	860	840
	54	5	7410	7190	6930	6720	6510	6300	6090	5900	5720	5530	5390	5260	5140	5030	4930	4830	4710	4620	4540	4460	4390	4320	4250	4170	4110	4040	3970	3900	3830	3760	3680	3610	3550	3480	3410	3340	3260	3200	3130	3080	3010	2950	2880	2810	2710	2640	2560
	54	7	1910	1870	1810	1770	1720	1670	1630	1580	1540	1490	1460	1420	1390	1350	1320	1290	1260	1230	1210	1180	1160	1140	1120	1100	1090	1070	1050	1030	1020	1000	980	960	950	930	910	890	860	850	820	810	790	770	750	730	710	690	670
	54	11	3310	3220	3120	3030	2940	2840	2750	2660	2590	2500	2450	2390	2350	2300	2260	2210	2160	2130	2090	2060	2040	2020	2000	1970	1950	1930	1900	1870	1840	1820	1790	1760	1740	1720	1690	1660	1640	1620	1590	1580	1560	1540	1500	1460	1410	1380	1340
	54	14	4120	4010	3880	3780	3680	3580	3480	3380	3290	3180	3100	3030	2950	2880	2810	2740	2650	2590	2530	2470	2430	2380	2330	2280	2240	2190	2150	2110	2070	2020	1980	1940	1900	1860	1820	1780	1740	1700	1660	1630	1590	1550	1510	1480	1430	1390	1350
	54	16	3530	3430	3330	3240	3140	3050	2960	2870	2790	2690	2620	2560	2500	2430	2380	2320	2270	2220	2180	2150	2120	2090	2060	2040	2010	1990	1970	1950	1930	1910	1880	1870	1850	1830	1800	1780	1750	1730	1700	1690	1660	1630	1600	1570	1530	1510	1470
	54	21	28590	28220	27770	27390	26980	26540	26080	25620	25170	24640	24230	23840	23460	23080	22720	22360	21910	21570	21260	20990	20770	20600	20490	20430	20430	20480	20580	20710	20850	20990	21150	21240	21310	21350	21360	21350	21320	21280	21240	21210	21180	21160	21140	21130	21130	21130	21120
	54	24	7350	7200	7020	6870	6710	6540	6360	6190	6030	5840	5700	5570	5440	5300	5180	5060	4910	4800	4690	4590	4510	4420	4340	4260	4190	4120	4060	3990	3930	3870	3800	3740	3680	3630	3570	3510	3440	3390	3340	3300	3260	3210	3160	3110	3050	3000	2940
	54	55	23870	23520	23140	22830	22520	22210	21900	21610	21330	20990	20700	20420	20120	19820	19510	19200	18830	18530	18250	17980	17740	17500	17260	16960	16720	16450	16190	15910	15650	15390	15060	14810	14550	14290	14020	13760	13460	13230	12990	12760	12520	12270	12000	11730	11410	11170	10920
	54	56	15540	15210	14830	14520	14190	13850	13490	13150	12800	12390	12050	11720	11400	11070	10770	10470	10130	9890	9670	9480	9320	9180	9040	8900	8790	8670	8570	8480	8390	8290	8180	8090	8000	7920	7820	7730	7630	7550	7460	7390	7310	7230	7150	7070	6990	6920	6850
	54	57	34200	33840	33410	33040	32650	32230	31770	31290	30800	30180	29650	29110	28560	28010	27470	26950	26330	25870	25470	25100	24770	24480	24190	23850	23590	23320	23060	22790	22530	22270	21940	21690	21440	21180	20920	20670	20370	20140	19920	19700	19480	19260	19030	18800	18540	18350	18150
	54	58	47110	46340	45390	44580	43720	42810	41870	40950	40060	38980	38110	37250	36380	35500	34660	33830	32840	32100	31420	30810	30280	29790	29360	28850	28490	28130	27810	27520	27270	27020	26760	26570	26400	26230	26080	25930	25760	25630	25490	25360	25210	25060	24900	24750	24580	24460	24350
	54	59	17270	16820	16280	15830	15360	14860	14350	13830	13320	12700	12190	11690	11190	10690	10230	9790	9290	8940	8640	8380	8170	7990	7840	7680	7580	7480	7400	7330	7280	7230	7180	7150	7110	7080	7050	7020	6990	6960	6940	6920	6900	6890	6880	6870	6880	6880	6880
	54	60	16970	16590	16130	15750	15350	14920	14480	14040	13600	13070	12640	12230	11810	11390	11000	10630	10200	9890	9620	9390	9200	9030	8880	8720	8600	8490	8390	8310	8230	8150	8060	8000	7940	7880	7810	7740	7680	7620	7560	7520	7470	7420	7360	7320	7260	7220	7180
	54	61	8200	8000	7770	7570	7370	7160	6950	6750	6550	6340	6180	6020	5880	5740	5620	5500	5370	5270	5190	5120	5050	5000	4940	4880	4840	4790	4750	4700	4660	4620	4570	4530	4490	4450	4400	4350	4300	4260	4200	4160	4120	4070	4010	3950	3880	3820	3750
	54	62	23790	23200	22470	21850	21170	20430	19640	18850	18040	17060	16270	15490	14730	13990	13300	12660	11940	11450	11030	10670	10380	10150	9940	9740	9600	9470	9370	9280	9200	9130	9060	9000	8950	8890	8840	8780	8720	8680	8630	8590	8550	8510	8460	8430	8380	8350	8310
	66	1	7860	7620	7370	7190	7010	6850	6690	6550	6430	6290	6190	6100	6010	5920	5840	5760	5670	5610	5540	5480	5430	5370	5310	5240	5170	5100	5020	4940	4860	4780	4680	4600	4520	4450	4370	4300	4210	4140	4070	4020	3940	3870	3790	3710	3600	3510	3400
	66	5	4550	4480	4400	4330	4260	4180	4100	4020	3940	3840	3780	3710	3650	3590	3540	3490	3430	3380	3340	3290	3250	3210	3170	3120	3080	3030	2980	2940	2890	2840	2780	2730	2690	2650	2610	2560	2500	2460	2420	2370	2330	2280	2220	2170	2100	2040	1960
	66	7	8160	7980	7820	7720	7650	7580	7540	7510	7480	7470	7460	7460	7470	7480	7500	7510	7520	7530	7530	7530	7520	7500	7480	7440	7390	7340	7270	7200	7120	7040	6950	6870	6800	6730	6650	6560	6450	6370	6280	6190	6070	5960	5810	5660	5430	5230	4990
	66	11	17540	17310	17030	16750	16420	16020	15570	15080	14590	13990	13530	13080	12660	12260	11910	11580	11220	10970	10740	10540	10370	10220	10070	9910	9770	9620	9480	9330	9180	9040	8850	8710	8570	8430	8280	8140	7950	7820	7680	7540	7390	7230	7050	6870	6610	6400	6160
	66	14	6210	6070	5950	5870	5810	5760	5720	5690	5670	5660	5650	5650	5650	5650	5660	5670	5670	5670	5670	5670	5660	5650	5630	5590	5560	5520	5470	5410	5360	5300	5220	5170	5120	5060	5000	4940	4860	4800	4730	4650	4570	4480	4370	4250	4080	3930	3740
	66	16	10040	9870	9670	9510	9360	9200	9040	8900	8760	8610	8510	8410	8310	8210	8120	8040	7930	7840	7760	7670	7590	7510	7420	7310	7220	7110	7010	6900	6800	6710	6590	6490	6400	6310	6210	6120	5990	5890	5790	5690	5580	5460	5320	5180	5000	4850	4690
	66	21	24580	23900	23030	22290	21510	20740	20010	19360	18790	18230	17860	17560	17300	17050	16810	16530	16100	15710	15310	14920	14590	14310	14100	13930	13870	13870	13920	14000	14100	14210	14320	14390	14440	14470	14480	14480	14480	14480	14460	14470	14470	14490	14510	14540	14570	14580	14560
	66	24	8430	8250	8070	7940	7820	7710	7600	7510	7430	7340	7280	7220	7170	7120	7080	7040	6990	6940	6910	6870	6830	6790	6740	6690	6640	6570	6510	6430	6360	6280	6180	6110	6040	5970	5890	5810	5720	5640	5570	5490	5400	5310	5200	5070	4900	4750	4560
	66	55	12340	11730	11020	10460	9910	9400	8940	8530	8190	7830	7580	7360	7160	6990	6840	6710	6570	6480	6410	6340	6300	6250	6210	6160	6120	6090	6050	6010	5970	5930	5870	5830	5780	5730	5670	5600	5520	5460	5380	5300	5200	5100	4980	4870	4710	4600	4450
	66	56	21180	20360	19350	18520	17670	16850	16080	15390	14790	14150	13710	13320	12970	12650	12380	12150	11890	11720	11570	11450	11350	11260	11180	11090	11030	10960	10910	10850	10800	10750	10700	10650	10620	10580	10540	10500	10460	10420	10380	10350	10300	10260	10210	10160	10100	10040	9970
	66	57	42750	42200	41530	40990	40450	39940	39470	39050	38690	38310	38040	37820	37630	37480	37360	37280	37200	37140	37080	36990	36870	36680	36420	35970	35510	34940	34300	33580	32810	32010	31000	30210	29410	28630	27850	27120	26280	25660	25060	24480	23900	23320	22720	22170	21530	21070	20610
	66	58	47110	45770	44030	42560	41040	39550	38130	36860	35720	34490	33580	32730	31930	31130	30380	29620	28680	27950	27250	26580	25970	25390	24840	24170	23670	23170	22730	22320	21960	21640	21300	21080	20890	20740	20600	20490	20360	20250	20130	20020	19880	19740	19590	19460	19300	19210	19120
	66	59	14820	14070	13120	12350	11560	10790	10060	9420	8860	8260	7840	7470	7140	6820	6550	6300	6030	5840	5680	5540	5440	5340	5260	5180	5130	5080	5050	5030	5010	5000	4990	5000	5000	5020	5020	5040	5060	5080	5090	5110	5120	5140	5150	5180	5190	5210	5210
	66	60	16810	15780	14550	13580	12620	11730	10920	10220	9630	9040	8640	8310	8020	7780	7580	7420	7260	7170	7100	7050	7020	7010	7000	7000	7010	7020	7040	7060	7070	7090	7120	7130	7140	7150	7150	7150	7140	7120	7090	7050	7000	6940	6860	6760	6630	6520	6380
	66	61	16270	15960	15590	15300	15000	14710	14420	14140	13880	13570	13340	13100	12860	12610	12380	12130	11820	11590	11360	11140	10940	10750	10570	10350	10170	9980	9800	9610	9420	9240	9020	8850	8690	8530	8370	8210	8040	7900	7760	7640	7500	7360	7190	7030	6810	6630	6420
	66	62	19500	18340	16950	15860	14770	13740	12800	11990	11290	10580	10100	9690	9340	9030	8770	8550	8330	8180	8060	7970	7900	7840	7790	7740	7700	7670	7640	7610	7570	7540	7500	7480	7440	7410	7360	7310	7260	7200	7130	7070	6980	6880	6760	6630	6450	6300	6130
	67	1	1760	1730	1690	1660	1620	1590	1560	1530	1500	1470	1440	1420	1400	1370	1350	1330	1300	1280	1260	1240	1220	1200	1180	1160	1150	1130	1110	1090	1070	1050	1030	1010	990	970	950	920	900	880	850	830	810	790	760	740	710	690	660
	67	5	6660	6520	6370	6240	6090	5930	5760	5600	5450	5270	5130	5000	4870	4730	4600	4470	4300	4170	4040	3930	3830	3730	3630	3500	3400	3290	3190	3070	2970	2870	2750	2660	2570	2490	2390	2310	2220	2160	2090	2030	1980	1910	1840	1780	1690	1640	1590
	67	7	4210	4080	3950	3840	3730	3620	3520	3420	3340	3240	3180	3110	3050	2990	2940	2890	2820	2770	2720	2680	2640	2600	2560	2520	2480	2440	2400	2360	2320	2280	2230	2190	2150	2110	2070	2030	1990	1950	1920	1890	1850	1810	1770	1740	1690	1660	1620
	67	11	2450	2380	2310	2240	2180	2120	2060	2010	1960	1910	1870	1840	1810	1780	1750	1720	1690	1660	1640	1620	1600	1570	1550	1530	1510	1480	1460	1440	1420	1390	1360	1330	1310	1280	1250	1220	1190	1160	1130	1110	1080	1050	1020	980	940	910	880
	67	14	3920	3820	3710	3620	3540	3460	3390	3320	3260	3190	3140	3100	3050	3000	2970	2930	2870	2830	2800	2760	2730	2690	2650	2610	2560	2510	2460	2400	2330	2260	2170	2100	2020	1940	1860	1780	1700	1630	1560	1500	1440	1390	1330	1270	1210	1180	1130
	67	16	1940	1900	1860	1820	1780	1740	1700	1670	1640	1600	1570	1550	1530	1500	1480	1460	1430	1400	1380	1360	1350	1330	1310	1290	1280	1250	1240	1220	1200	1180	1160	1140	1110	1090	1070	1050	1020	1000	970	950	930	900	870	850	810	790	760
	67	21	15900	15740	15540	15390	15220	15060	14890	14730	14580	14400	14260	14120	13970	13820	13670	13520	13330	13170	13020	12880	12740	12610	12480	12320	12190	12060	11930	11810	11690	11570	11420	11300	11170	11030	10880	10720	10530	10370	10210	10040	9860	9670	9450	9240	8970	8770	8560
	67	24	7920	7770	7590	7440	7300	7150	7000	6860	6730	6550	6430	6300	6170	6040	5920	5790	5640	5520	5400	5290	5190	5090	5000	4890	4800	4700	4610	4520	4430	4330	4220	4140	4060	3970	3880	3800	3710	3640	3560	3500	3430	3350	3280	3210	3110	3040	2960
	67	55	9560	9370	9150	8980	8810	8660	8510	8380	8260	8130	8030	7940	7850	7750	7670	7580	7470	7380	7300	7220	7140	7070	7000	6900	6830	6750	6670	6580	6500	6420	6310	6230	6140	6050	5950	5840	5720	5610	5490	5370	5240	5090	4920	4750	4540	4370	4180
	67	56	16750	16540	16310	16130	15960	15800	15650	15520	15400	15270	15160	15060	14960	14850	14750	14650	14510	14400	14300	14190	14080	13970	13870	13730	13600	13470	13330	13190	13050	12900	12710	12560	12410	12250	12080	11900	11680	11500	11310	11110	10880	10630	10350	10060	9680	9390	9080
	67	57	26340	26390	26480	26570	26690	26810	26960	27090	27210	27330	27410	27480	27530	27560	27580	27590	27570	27550	27500	27440	27360	27250	27120	26900	26690	26410	26110	25750	25370	24950	24390	23930	23460	22950	22440	21920	21300	20810	20310	19820	19290	18730	18130	17540	16810	16260	15700
	67	58	42210	41650	40940	40370	39770	39180	38630	38120	37660	37140	36750	36350	35960	35540	35120	34670	34100	33630	33160	32710	32290	31880	31480	30990	30610	30220	29850	29490	29160	28840	28450	28160	27880	27610	27320	27030	26670	26360	26020	25650	25220	24750	24210	23660	22960	22430	21890
	67	59	10970	10720	10460	10260	10070	9910	9750	9630	9510	9390	9300	9210	9130	9030	8940	8850	8730	8630	8550	8460	8390	8320	8250	8170	8100	8030	7960	7880	7810	7740	7640	7560	7480	7390	7280	7170	7020	6900	6750	6600	6420	6210	5980	5720	5390	5130	4850
	67	60	14390	14100	13780	13550	13320	13120	12940	12790	12650	12510	12410	12310	12220	12120	12030	11940	11830	11760	11680	11610	11540	11470	11400	11320	11240	11150	11060	10960	10850	10730	10570	10440	10300	10140	9970	9780	9550	9340	9120	8890	8630	8340	8000	7650	7190	6840	6470
	67	61	3180	3100	3020	2950	2890	2830	2760	2710	2650	2590	2540	2500	2450	2400	2360	2320	2260	2220	2180	2140	2110	2070	2030	1990	1950	1910	1870	1830	1800	1760	1710	1670	1640	1600	1560	1520	1480	1450	1410	1380	1340	1310	1270	1230	1190	1160	1120
	67	62	16970	16470	15900	15450	15000	14550	14110	13700	13320	12890	12570	12260	11980	11700	11450	11200	10930	10740	10550	10390	10250	10110	9980	9810	9670	9510	9350	9180	9000	8820	8600	8420	8230	8050	7850	7660	7420	7240	7040	6850	6630	6400	6130	5860	5510	5250	4970
	70	1	3380	3300	3210	3130	3050	2960	2880	2800	2720	2630	2570	2510	2450	2400	2340	2300	2230	2190	2150	2110	2080	2050	2010	1990	1950	1920	1900	1870	1840	1810	1780	1760	1730	1710	1680	1650	1620	1600	1570	1550	1530	1510	1470	1450	1410	1390	1360
	70	5	6040	5810	5570	5390	5230	5060	4910	4770	4650	4510	4410	4320	4240	4150	4080	4010	3930	3860	3800	3740	3690	3640	3590	3530	3480	3430	3370	3320	3270	3210	3140	3080	3020	2960	2900	2840	2760	2700	2640	2580	2520	2460	2390	2320	2230	2170	2100
	70	7	2280	2220	2160	2100	2040	1990	1940	1890	1840	1790	1760	1720	1680	1640	1610	1580	1530	1500	1470	1440	1410	1380	1360	1330	1300	1270	1250	1220	1200	1170	1140	1110	1080	1060	1030	1000	970	940	910	890	870	840	810	790	760	730	710
	70	11	5430	5210	4960	4770	4580	4400	4240	4090	3960	3820	3730	3640	3560	3480	3420	3360	3280	3220	3170	3130	3080	3040	3000	2960	2920	2880	2840	2800	2760	2730	2680	2640	2600	2570	2530	2490	2440	2400	2360	2320	2280	2240	2200	2150	2100	2060	2010
	70	14	4580	4440	4290	4170	4050	3930	3810	3700	3600	3490	3410	3340	3270	3200	3140	3080	3010	2950	2900	2860	2820	2780	2740	2700	2670	2630	2600	2560	2530	2500	2460	2430	2400	2370	2330	2300	2260	2230	2200	2170	2140	2110	2070	2030	1990	1950	1910
	70	16	3460	3370	3270	3180	3080	2980	2880	2780	2680	2560	2480	2400	2320	2240	2180	2110	2030	1980	1930	1890	1850	1820	1780	1750	1730	1700	1680	1660	1640	1610	1590	1570	1550	1530	1510	1490	1470	1460	1430	1420	1400	1390	1370	1360	1340	1330	1310
	70	21	36230	35630	34870	34200	33450	32640	31790	30950	30130	29170	28450	27750	27100	26470	25900	25360	24760	24330	23960	23630	23350	23110	22910	22700	22550	22420	22320	22240	22180	22120	22050	22000	21930	21840	21740	21630	21490	21380	21270	21180	21090	21000	20930	20880	20840	20830	20820
	70	24	6950	6750	6520	6330	6130	5940	5740	5560	5400	5210	5060	4930	4790	4660	4530	4400	4240	4120	4000	3900	3810	3720	3640	3560	3490	3430	3380	3320	3270	3220	3150	3100	3040	2990	2940	2890	2830	2790	2750	2720	2690	2660	2630	2600	2560	2520	2470
	70	55	17260	16790	16220	15720	15180	14620	14040	13480	12930	12300	11830	11370	10950	10540	10170	9820	9430	9150	8910	8690	8510	8360	8220	8070	7960	7860	7780	7700	7640	7580	7520	7480	7440	7400	7360	7320	7290	7260	7240	7220	7200	7190	7180	7170	7170	7180	7170
	70	56	14260	13890	13420	13030	12590	12130	11660	11200	10760	10240	9850	9480	9130	8800	8510	8240	7940	7730	7540	7380	7250	7130	7020	6910	6820	6730	6660	6590	6520	6460	6390	6340	6290	6240	6200	6160	6120	6090	6060	6050	6030	6020	6000	6000	6000	6000	6000
	70	57	27830	27550	27190	26860	26490	26070	25620	25160	24700	24140	23710	23290	22880	22480	22110	21760	21360	21060	20780	20540	20320	20110	19910	19660	19450	19240	19030	18820	18610	18390	18120	17920	17720	17510	17300	17100	16880	16710	16540	16390	16230	16070	15900	15750	15550	15420	15270
	70	58	38070	37440	36650	35950	35190	34390	33560	32750	31980	31090	30400	29750	29130	28520	27950	27410	26770	26310	25880	25500	25170	24870	24590	24280	24050	23820	23620	23430	23270	23100	22920	22800	22680	22560	22460	22350	22240	22150	22060	21980	21880	21790	21690	21600	21490	21410	21350
	70	59	18830	18300	17640	17070	16450	15790	15110	14440	13790	13040	12480	11940	11440	10960	10540	10150	9720	9430	9170	8960	8780	8630	8490	8360	8260	8160	8090	8010	7950	7900	7840	7800	7760	7730	7700	7680	7660	7650	7640	7640	7650	7660	7670	7700	7730	7760	7790
	70	60	15970	15540	15020	14570	14080	13560	13020	12490	11990	11390	10950	10530	10130	9750	9420	9110	8770	8530	8330	8160	8020	7890	7790	7670	7590	7520	7450	7390	7340	7290	7240	7200	7160	7140	7110	7080	7060	7040	7030	7030	7020	7030	7040	7050	7060	7080	7090
	70	61	10450	10170	9850	9590	9330	9050	8780	8530	8300	8050	7870	7710	7550	7400	7260	7130	6970	6850	6740	6650	6570	6490	6420	6340	6280	6210	6140	6070	6000	5940	5860	5800	5740	5690	5620	5560	5490	5440	5390	5340	5290	5230	5160	5100	5000	4940	4860
	70	62	22870	22280	21550	20910	20220	19480	18700	17940	17200	16320	15660	15030	14430	13860	13350	12870	12350	11980	11670	11390	11160	10970	10790	10600	10460	10330	10210	10100	10010	9910	9810	9740	9670	9610	9550	9500	9460	9420	9390	9380	9370	9360	9360	9370	9390	9410	9430
	74	1	3610	3490	3360	3240	3130	3010	2900	2800	2710	2600	2520	2450	2380	2310	2250	2200	2130	2090	2050	2010	1980	1950	1920	1890	1860	1830	1810	1790	1770	1740	1710	1700	1670	1650	1620	1600	1570	1550	1520	1500	1470	1440	1400	1380	1340	1320	1270
	74	5	5390	5110	4840	4650	4470	4320	4180	4060	3950	3840	3760	3700	3630	3570	3510	3460	3390	3340	3300	3250	3210	3170	3130	3080	3050	3010	2970	2930	2880	2840	2780	2740	2690	2640	2600	2540	2480	2440	2390	2340	2300	2250	2200	2150	2090	2050	2000
	74	7	3100	2920	2730	2590	2470	2350	2250	2150	2070	1990	1930	1880	1830	1780	1730	1690	1640	1600	1570	1530	1510	1480	1450	1420	1390	1360	1330	1300	1280	1250	1220	1190	1160	1140	1110	1070	1040	1010	980	960	930	910	870	840	810	790	760
	74	11	6390	6160	5900	5680	5450	5220	4980	4760	4560	4330	4160	4010	3860	3720	3590	3470	3320	3220	3130	3050	2980	2910	2850	2790	2730	2680	2640	2590	2550	2500	2450	2410	2370	2340	2300	2250	2210	2170	2120	2090	2050	2010	1960	1920	1860	1820	1770
	74	14	8470	8060	7600	7240	6900	6560	6230	5940	5660	5360	5150	4960	4780	4600	4450	4310	4140	4030	3930	3840	3760	3690	3620	3550	3500	3450	3400	3360	3310	3270	3220	3190	3150	3110	3070	3030	2990	2950	2900	2860	2820	2780	2740	2690	2640	2590	2540
	74	16	3220	3160	3100	3040	2980	2920	2850	2780	2710	2630	2570	2510	2450	2380	2320	2260	2190	2130	2070	2030	1990	1940	1900	1860	1820	1790	1760	1720	1690	1660	1620	1590	1560	1540	1510	1480	1440	1420	1390	1370	1340	1310	1280	1250	1220	1200	1170
	74	21	45220	44750	44070	43400	42610	41680	40670	39610	38540	37210	36140	35060	33990	32880	31800	30700	29360	28320	27370	26520	25790	25160	24620	24070	23730	23450	23260	23130	23060	23010	22970	22940	22890	22820	22740	22640	22510	22410	22310	22230	22150	22090	22040	22010	22010	22010	22010
	74	24	8770	8290	7770	7380	7000	6660	6340	6070	5830	5580	5400	5240	5080	4920	4780	4630	4450	4310	4180	4060	3950	3850	3750	3650	3570	3490	3420	3340	3270	3190	3100	3030	2960	2880	2800	2720	2630	2570	2500	2440	2380	2320	2260	2200	2130	2080	2030
	74	55	40170	39450	38470	37550	36490	35300	34000	32680	31330	29650	28280	26900	25520	24120	22770	21450	19890	18750	17710	16790	16010	15310	14690	14000	13510	13060	12680	12350	12090	11850	11610	11450	11310	11190	11090	10990	10890	10810	10740	10680	10620	10560	10490	10430	10360	10300	10230
	74	56	38960	38500	37830	37180	36390	35480	34460	33390	32270	30850	29680	28480	27280	26040	24860	23680	22270	21240	20300	19460	18730	18080	17490	16840	16370	15940	15560	15230	14950	14710	14450	14270	14120	13980	13850	13720	13600	13510	13410	13330	13250	13160	13060	12980	12870	12790	12690
	74	57	45000	44730	44320	43880	43330	42670	41910	41080	40210	39080	38120	37130	36130	35090	34070	33040	31810	30870	30010	29220	28510	27860	27250	26520	25970	25410	24890	24380	23910	23440	22900	22490	22090	21700	21320	20960	20540	20230	19930	19640	19350	19060	18750	18450	18100	17840	17580
	74	58	59670	58980	57970	56990	55840	54530	53110	51660	50200	48380	46870	45340	43800	42220	40660	39080	37180	35740	34400	33180	32100	31120	30220	29170	28410	27680	27040	26460	25970	25530	25060	24760	24480	24250	24030	23840	23630	23470	23310	23160	23000	22830	22650	22480	22290	22160	22020
	74	59	30310	29830	29160	28510	27760	26900	25950	24960	23950	22680	21630	20570	19500	18400	17350	16300	15060	14140	13300	12550	11910	11340	10840	10280	9880	9510	9210	8940	8720	8540	8350	8230	8120	8030	7960	7890	7830	7780	7740	7710	7670	7650	7610	7590	7560	7530	7500
	74	60	29630	28870	27900	27040	26110	25110	24080	23070	22090	20930	20020	19130	18260	17390	16580	15790	14880	14210	13620	13090	12640	12240	11900	11510	11250	10990	10780	10600	10450	10310	10170	10070	9980	9900	9820	9740	9650	9580	9510	9430	9350	9260	9150	9040	8890	8770	8630
	74	61	4340	4100	3870	3700	3540	3400	3270	3160	3060	2950	2880	2820	2750	2690	2640	2580	2510	2460	2410	2360	2310	2270	2230	2180	2140	2090	2050	2000	1960	1920	1870	1820	1790	1740	1700	1650	1600	1560	1520	1480	1440	1400	1350	1310	1260	1220	1170
	74	62	61530	60280	58550	56950	55080	53020	50800	48530	46260	43450	41210	38960	36740	34520	32430	30380	28020	26280	24740	23380	22220	21210	20310	19310	18610	17980	17440	16980	16600	16270	15940	15720	15540	15380	15230	15100	14970	14880	14790	14710	14630	14550	14460	14380	14260	14170	14070
	95	1	16790	16030	15160	14490	13840	13210	12620	12100	11630	11120	10770	10450	10150	9870	9630	9410	9180	9010	8880	8770	8690	8610	8550	8480	8430	8380	8330	8280	8230	8190	8120	8070	8020	7980	7930	7880	7830	7800	7760	7730	7700	7670	7640	7610	7570	7540	7510
	95	5	16900	16050	14980	14100	13190	12290	11440	10670	10000	9300	8820	8410	8060	7760	7510	7300	7110	6990	6920	6870	6850	6840	6850	6880	6910	6940	6990	7030	7070	7110	7160	7200	7240	7280	7320	7350	7400	7430	7450	7480	7490	7510	7500	7500	7460	7410	7330
	95	7	13810	13030	12170	11530	10920	10360	9870	9470	9140	8830	8650	8510	8420	8350	8330	8320	8350	8400	8460	8530	8600	8670	8740	8840	8910	8980	9050	9120	9170	9220	9270	9310	9340	9370	9400	9420	9440	9460	9450	9460	9440	9410	9350	9270	9120	8960	8750
	95	11	40140	38920	37350	36000	34560	33050	31560	30140	28820	27310	26200	25160	24180	23230	22350	21510	20520	19780	19090	18450	17860	17310	16790	16150	15660	15170	14710	14270	13880	13530	13140	12870	12630	12430	12240	12090	11920	11810	11710	11610	11510	11390	11260	11100	10840	10600	10310
	95	14	14280	13490	12620	11960	11350	10770	10260	9840	9490	9150	8940	8780	8660	8570	8510	8480	8480	8500	8530	8580	8640	8690	8750	8840	8900	8960	9020	9080	9120	9160	9200	9220	9240	9270	9290	9300	9310	9330	9330	9330	9310	9280	9230	9150	9020	8870	8680
	95	16	17150	16340	15390	14640	13920	13210	12560	11990	11510	11010	10680	10400	10160	9960	9810	9690	9580	9530	9510	9510	9520	9550	9570	9600	9620	9620	9610	9590	9550	9490	9400	9310	9220	9120	9020	8920	8790	8690	8600	8510	8420	8320	8200	8080	7920	7790	7640
	95	21	30510	30200	29640	29020	28240	27340	26390	25450	24580	23640	22990	22420	21910	21370	20800	20090	19030	18030	17010	16020	15110	14300	13600	12860	12390	11980	11670	11420	11220	11060	10870	10740	10600	10470	10330	10200	10050	9940	9830	9730	9640	9560	9480	9420	9350	9310	9270
	95	24	15470	14590	13600	12850	12130	11460	10850	10330	9900	9490	9230	9020	8860	8730	8650	8590	8560	8570	8590	8620	8670	8720	8770	8850	8910	8970	9030	9090	9150	9200	9250	9290	9330	9370	9410	9440	9480	9500	9510	9530	9520	9510	9480	9420	9290	9160	8970
	95	55	26810	26080	25130	24280	23350	22370	21380	20430	19530	18500	17720	16990	16300	15620	15010	14410	13730	13210	12730	12290	11880	11490	11100	10620	10240	9860	9510	9160	8840	8550	8220	7990	7780	7600	7420	7270	7110	7010	6920	6850	6790	6740	6700	6670	6660	6660	6660
	95	56	16300	15900	15410	15000	14540	14070	13600	13150	12730	12250	11890	11550	11230	10930	10650	10390	10090	9860	9670	9490	9350	9210	9090	8950	8840	8730	8620	8510	8400	8270	8120	7990	7860	7730	7590	7460	7320	7210	7100	7010	6910	6820	6710	6610	6480	6360	6230
	95	57	47400	47750	48010	48050	47840	47360	46550	45460	44110	42220	40550	38810	37080	35350	33750	32230	30550	29350	28300	27400	26610	25920	25280	24540	23990	23460	22990	22520	22070	21620	21050	20610	20150	19690	19200	18720	18140	17660	17180	16690	16200	15720	15260	14870	14460	14190	13930
	95	58	40080	39500	38620	37790	36850	35850	34830	33860	32950	31900	31100	30310	29530	28710	27890	27030	25920	25000	24110	23240	22420	21630	20850	19900	19170	18460	17800	17190	16650	16160	15650	15310	15030	14790	14580	14400	14210	14060	13890	13720	13540	13350	13160	13000	12830	12740	12680
	95	59	11380	11080	10670	10280	9840	9370	8880	8400	7970	7470	7110	6780	6470	6170	5900	5640	5330	5090	4880	4680	4500	4340	4190	4010	3880	3740	3620	3510	3410	3320	3210	3140	3070	3010	2950	2890	2830	2790	2740	2710	2670	2630	2600	2570	2530	2520	2490
	95	60	21730	21250	20550	19880	19100	18230	17320	16420	15550	14550	13800	13100	12460	11850	11320	10810	10250	9840	9470	9130	8830	8560	8300	7980	7740	7510	7300	7100	6920	6770	6610	6500	6410	6340	6270	6230	6190	6170	6160	6160	6170	6200	6220	6270	6330	6380	6430
	95	61	23440	22670	21770	21050	20320	19610	18900	18250	17640	16940	16400	15890	15380	14890	14420	13980	13480	13120	12820	12560	12370	12200	12070	11930	11830	11720	11620	11520	11410	11310	11190	11110	11040	11000	10980	10970	10980	11000	11010	11030	11020	11000	10930	10830	10620	10400	10120
	95	62	12100	11690	11190	10740	10250	9740	9210	8710	8240	7710	7320	6960	6630	6320	6050	5790	5500	5290	5090	4920	4760	4610	4470	4310	4190	4070	3960	3850	3770	3680	3600	3540	3490	3450	3400	3370	3340	3320	3300	3290	3290	3280	3280	3290	3300	3310	3320
	101	1	10210	9490	8670	8050	7440	6870	6350	5900	5510	5120	4860	4640	4440	4250	4100	3940	3740	3570	3390	3210	3030	2860	2690	2500	2360	2220	2090	1980	1880	1790	1700	1630	1560	1510	1450	1400	1340	1300	1260	1230	1190	1160	1120	1080	1040	1010	980
	101	5	25980	23920	21610	19890	18250	16720	15370	14220	13240	12260	11600	11020	10500	10030	9610	9200	8690	8260	7810	7370	6960	6560	6210	5810	5530	5280	5070	4880	4730	4590	4440	4330	4230	4130	4030	3940	3830	3750	3660	3580	3500	3410	3320	3240	3130	3060	2970
	101	7	16170	14930	13520	12450	11420	10450	9580	8830	8190	7550	7120	6750	6420	6120	5860	5600	5260	4980	4680	4380	4090	3810	3550	3240	3020	2820	2640	2470	2340	2210	2080	1990	1900	1820	1750	1680	1610	1560	1510	1470	1420	1380	1330	1290	1230	1200	1160
	101	11	13680	12570	11320	10370	9460	8600	7820	7170	6610	6050	5690	5370	5090	4840	4610	4400	4120	3890	3650	3410	3170	2950	2740	2520	2360	2210	2080	1980	1890	1810	1730	1680	1620	1570	1530	1480	1430	1400	1360	1330	1290	1250	1210	1180	1130	1100	1060
	101	14	23270	21660	19830	18420	17080	15800	14640	13660	12830	11970	11400	10900	10470	10060	9700	9340	8870	8460	8010	7550	7090	6640	6200	5660	5260	4870	4510	4190	3910	3670	3400	3230	3080	2940	2820	2720	2610	2540	2460	2410	2350	2300	2240	2190	2130	2100	2050
	101	16	16170	14720	13080	11850	10660	9560	8570	7740	7030	6330	5880	5490	5150	4850	4590	4330	4020	3750	3470	3180	2910	2660	2420	2170	2000	1850	1740	1640	1560	1500	1430	1380	1340	1300	1260	1220	1190	1150	1120	1090	1060	1030	990	960	910	890	850
	101	21	73700	72470	70880	69500	68020	66440	64820	63260	61730	59930	58490	57070	55650	54200	52760	51280	49410	47900	46400	44950	43540	42150	40730	38900	37430	35900	34440	33030	31710	30460	29020	28000	27050	26170	25370	24640	23870	23350	22890	22500	22160	21850	21580	21380	21200	21100	21010
	101	24	17830	17140	16340	15710	15070	14440	13850	13320	12840	12320	11960	11620	11310	11010	10720	10430	10040	9710	9360	9010	8650	8300	7930	7480	7110	6740	6380	6030	5720	5420	5090	4850	4640	4440	4260	4100	3930	3810	3720	3630	3550	3480	3400	3340	3250	3200	3140
	101	55	38660	37940	36990	36160	35230	34240	33210	32210	31240	30090	29190	28330	27470	26610	25780	24930	23870	23000	22130	21260	20410	19540	18630	17430	16420	15370	14330	13310	12360	11460	10430	9730	9080	8500	7970	7520	7060	6750	6480	6250	6050	5870	5700	5560	5420	5330	5250
	101	56	69950	68740	67170	65790	64260	62620	60930	59270	57650	55740	54220	52720	51260	49770	48340	46870	45030	43560	42090	40650	39250	37810	36320	34330	32690	30960	29260	27590	26010	24520	22820	21630	20530	19530	18630	17830	17000	16440	15940	15500	15100	14730	14380	14060	13730	13510	13300
	101	57	69170	68410	67430	66590	65700	64770	63800	62860	61950	60840	59950	59060	58150	57190	56240	55240	53910	52810	51690	50550	49410	48240	47000	45340	43950	42440	40940	39430	37980	36570	34880	33660	32490	31380	30330	29360	28300	27540	26830	26170	25510	24880	24240	23630	22940	22450	21970
	101	58	89040	87360	85360	83620	81790	79870	77940	76110	74340	72300	70720	69150	67620	66070	64540	62980	61010	59410	57830	56300	54810	53330	51790	49760	48120	46380	44690	43020	41470	39980	38300	37110	36010	35000	34080	33260	32390	31790	31240	30730	30240	29770	29300	28850	28350	28010	27700
	101	59	63860	62630	61000	59550	57970	56290	54530	52830	51180	49250	47740	46270	44840	43390	41990	40550	38750	37290	35810	34340	32890	31410	29860	27800	26090	24300	22550	20830	19230	17710	15980	14780	13690	12710	11820	11060	10270	9760	9310	8940	8600	8300	8030	7810	7590	7460	7350
	101	60	54390	53240	51780	50550	49230	47880	46510	45190	43930	42490	41370	40280	39210	38120	37060	35950	34530	33350	32140	30920	29700	28460	27160	25440	24020	22530	21090	19690	18400	17170	15800	14840	13980	13210	12500	11900	11270	10850	10470	10160	9870	9600	9340	9120	8880	8730	8580
	101	61	21260	19650	17830	16440	15110	13860	12720	11760	10930	10080	9510	9010	8560	8150	7780	7410	6930	6520	6090	5660	5240	4840	4460	4020	3710	3410	3150	2920	2720	2550	2370	2250	2150	2050	1970	1890	1810	1760	1700	1660	1610	1570	1510	1480	1430	1390	1350
	101	62	71480	70090	68270	66660	64930	63110	61290	59540	57880	55970	54530	53120	51740	50330	48930	47460	45500	43840	42100	40330	38540	36680	34710	32110	29990	27800	25680	23670	21820	20100	18190	16880	15700	14650	13720	12910	12090	11540	11070	10670	10300	9990	9680	9420	9160	9000	8850
	104	1	51090	50320	49410	48630	47790	46860	45840	44780	43690	42290	41120	39910	38680	37390	36120	34840	33260	32030	30860	29770	28770	27820	26910	25810	24940	24080	23250	22470	21750	21070	20290	19730	19210	18720	18260	17830	17370	17030	16720	16440	16160	15890	15620	15360	15070	14870	14680
	104	5	80620	79570	78040	76600	74870	72930	70800	68640	66440	63760	61590	59420	57260	55060	52950	50830	48250	46250	44360	42600	40990	39450	37960	36120	34690	33240	31880	30560	29350	28200	26880	25940	25060	24240	23460	22750	21990	21450	20960	20510	20090	19690	19300	18950	18580	18340	18130
	104	7	49790	49250	48580	47960	47250	46410	45470	44480	43430	42110	41030	39930	38810	37670	36550	35430	34060	32990	31980	31040	30170	29350	28560	27600	26850	26100	25390	24720	24110	23550	22900	22440	22020	21630	21260	20930	20580	20330	20110	19910	19720	19540	19360	19190	19010	18890	18780
	104	11	82860	81860	80430	79040	77440	75590	73570	71470	69340	66730	64610	62470	60360	58220	56130	54040	51470	49480	47570	45810	44160	42590	41070	39190	37730	36250	34850	33520	32300	31160	29860	28950	28100	27320	26580	25920	25200	24700	24250	23830	23430	23060	22680	22330	21940	21680	21430
	104	14	51640	51040	50280	49620	48860	47990	47040	46030	44990	43670	42580	41460	40340	39170	38030	36870	35460	34350	33310	32330	31440	30600	29780	28790	28030	27260	26530	25840	25210	24630	23960	23480	23040	22630	22250	21900	21530	21270	21020	20810	20590	20400	20190	20010	19800	19660	19510
	104	16	69300	68580	67630	66750	65690	64460	63070	61580	60010	58000	56330	54600	52850	51030	49250	47430	45200	43470	41810	40270	38840	37480	36160	34550	33280	32000	30770	29590	28500	27470	26270	25410	24600	23850	23120	22460	21730	21200	20720	20280	19840	19430	19010	18620	18180	17880	17600
	104	21	16560	16670	16750	16740	16670	16560	16400	16230	16080	15910	15810	15740	15670	15560	15390	15090	14520	13930	13260	12600	11980	11430	10950	10460	10150	9900	9710	9570	9470	9400	9320	9270	9230	9180	9130	9090	9050	9020	8980	8950	8920	8880	8810	8720	8590	8470	8320
	104	24	60690	59970	59070	58280	57370	56330	55180	53980	52730	51160	49870	48550	47230	45860	44520	43170	41520	40240	39030	37890	36850	35870	34930	33770	32880	31980	31130	30320	29590	28890	28100	27540	27020	26540	26090	25680	25240	24930	24640	24390	24140	23900	23670	23450	23200	23030	22860
	104	55	6170	6000	5800	5630	5460	5290	5120	4960	4820	4650	4530	4420	4300	4190	4090	3990	3870	3770	3690	3600	3520	3440	3360	3270	3190	3100	3030	2950	2870	2800	2710	2640	2580	2520	2460	2400	2330	2290	2230	2190	2140	2090	2040	1990	1930	1900	1850
	104	56	10780	10700	10600	10510	10420	10340	10250	10170	10090	9990	9920	9850	9780	9700	9630	9560	9460	9380	9300	9220	9150	9070	8990	8890	8810	8710	8620	8530	8440	8340	8220	8120	8030	7930	7820	7720	7600	7500	7400	7300	7190	7080	6950	6830	6680	6570	6440
	104	57	35020	35550	36150	36570	36940	37210	37360	37350	37200	36840	36450	35990	35490	34970	34470	33980	33420	32990	32580	32180	31800	31390	30960	30360	29850	29280	28690	28070	27430	26760	25910	25250	24560	23880	23170	22480	21670	21050	20430	19820	19200	18600	17990	17430	16790	16350	15910
	104	58	37780	37430	36870	36330	35730	35090	34440	33820	33230	32540	31990	31420	30830	30190	29530	28800	27830	27010	26190	25390	24630	23890	23160	22270	21580	20900	20270	19690	19180	18710	18210	17870	17590	17340	17120	16930	16720	16550	16370	16190	15990	15790	15580	15390	15190	15070	14970
	104	59	10610	10440	10220	10020	9800	9560	9330	9110	8900	8660	8460	8260	8040	7800	7530	7240	6850	6530	6210	5910	5630	5370	5120	4840	4630	4430	4250	4080	3940	3800	3660	3560	3460	3380	3300	3230	3150	3090	3020	2970	2910	2850	2790	2740	2680	2640	2590
	104	60	2840	2760	2680	2600	2520	2430	2350	2270	2210	2130	2070	2030	1980	1930	1890	1840	1790	1760	1720	1690	1660	1630	1600	1560	1530	1500	1470	1440	1410	1380	1350	1320	1290	1260	1230	1200	1170	1140	1110	1090	1060	1030	1000	970	940	920	890
	104	61	65680	64960	64030	63200	62270	61190	60020	58780	57480	55830	54430	52980	51500	49960	48430	46880	44970	43510	42120	40840	39680	38600	37560	36310	35350	34370	33450	32560	31740	30960	30060	29430	28840	28310	27820	27400	26950	26650	26380	26140	25910	25690	25460	25220	24910	24650	24380
	104	62	9870	9570	9190	8850	8470	8060	7630	7210	6810	6340	6000	5680	5380	5100	4860	4630	4370	4180	4010	3860	3730	3610	3510	3400	3330	3250	3190	3130	3080	3030	2970	2930	2890	2850	2800	2760	2710	2670	2620	2590	2550	2500	2460	2410	2350	2310	2250
	105	1	14070	13460	12800	12300	11820	11350	10920	10530	10190	9830	9570	9350	9150	8960	8810	8660	8510	8400	8310	8230	8160	8090	8040	7980	7930	7880	7850	7820	7790	7770	7740	7720	7710	7700	7680	7650	7630	7600	7560	7540	7490	7440	7380	7310	7210	7120	7020
	105	5	10710	10450	10120	9820	9500	9150	8790	8450	8120	7770	7510	7280	7060	6860	6690	6530	6360	6230	6130	6040	5960	5890	5820	5750	5690	5630	5570	5510	5450	5390	5310	5250	5190	5110	5040	4950	4850	4770	4670	4590	4480	4370	4250	4120	3950	3820	3680
	105	7	8650	8240	7830	7550	7290	7060	6860	6690	6550	6420	6330	6260	6200	6150	6110	6070	6020	5990	5960	5930	5900	5880	5850	5820	5790	5760	5730	5700	5670	5630	5580	5530	5480	5420	5340	5240	5130	5020	4890	4760	4610	4440	4240	4020	3730	3510	3270
	105	11	32440	31810	30980	30230	29390	28450	27440	26440	25440	24260	23340	22450	21580	20720	19900	19100	18150	17420	16720	16070	15470	14910	14350	13670	13130	12590	12070	11580	11130	10710	10230	9880	9550	9240	8930	8630	8290	8030	7770	7500	7210	6910	6580	6230	5790	5450	5100
	105	14	7940	7580	7220	6960	6730	6520	6350	6200	6070	5950	5870	5810	5750	5700	5670	5630	5590	5550	5530	5500	5480	5460	5440	5410	5390	5370	5340	5320	5300	5260	5220	5180	5130	5070	5000	4920	4810	4710	4600	4480	4340	4180	4000	3810	3550	3350	3130
	105	16	11970	11630	11240	10940	10640	10330	10040	9770	9520	9240	9040	8860	8680	8510	8350	8190	8000	7850	7710	7570	7430	7300	7170	7000	6870	6730	6590	6460	6340	6230	6090	5990	5900	5800	5710	5610	5500	5410	5320	5240	5140	5030	4910	4790	4620	4500	4360
	105	21	29910	30040	30120	30080	29960	29780	29540	29300	29070	28840	28710	28610	28520	28350	28060	27560	26610	25620	24520	23430	22420	21520	20750	19950	19460	19090	18840	18670	18580	18510	18430	18350	18230	18080	17880	17670	17400	17160	16910	16670	16400	16120	15820	15520	15160	14880	14580
	105	24	12820	12200	11570	11110	10690	10290	9950	9660	9410	9160	9000	8870	8750	8640	8550	8460	8370	8300	8240	8180	8130	8080	8030	7980	7940	7890	7850	7800	7760	7710	7640	7580	7510	7430	7320	7200	7050	6910	6740	6570	6350	6110	5830	5520	5110	4780	4430
	105	55	13130	13060	13010	12970	12930	12890	12850	12800	12740	12640	12550	12450	12330	12200	12060	11920	11740	11610	11480	11360	11260	11160	11060	10910	10770	10580	10360	10090	9800	9480	9060	8730	8390	8040	7690	7340	6940	6630	6320	6030	5730	5430	5120	4830	4500	4270	4050
	105	56	21430	21300	21140	21010	20870	20740	20600	20480	20370	20250	20150	20050	19940	19820	19700	19550	19330	19140	18930	18720	18520	18310	18100	17830	17640	17440	17260	17100	16940	16790	16590	16420	16240	16030	15790	15540	15220	14940	14640	14330	13980	13600	13160	12720	12140	11700	11250
	105	57	36460	36960	37570	38020	38450	38810	39090	39270	39340	39310	39210	39050	38860	38620	38380	38120	37780	37490	37200	36900	36590	36240	35850	35290	34780	34180	33550	32870	32160	31400	30440	29670	28870	28030	27180	26360	25370	24610	23830	23060	22260	21440	20580	19770	18820	18130	17460
	105	58	57900	57420	56670	55940	55140	54290	53450	52640	51900	51040	50370	49670	48950	48130	47270	46300	44970	43840	42680	41550	40440	39360	38290	36990	36000	35040	34180	33410	32740	32150	31510	31080	30690	30320	29960	29610	29160	28780	28360	27890	27360	26780	26150	25520	24760	24220	23690
	105	59	14160	14120	14070	14020	13970	13930	13890	13840	13790	13710	13610	13490	13330	13130	12900	12620	12240	11920	11610	11310	11050	10810	10590	10340	10150	9960	9760	9560	9340	9100	8800	8550	8300	8040	7770	7500	7170	6910	6640	6370	6080	5780	5450	5130	4740	4460	4190
	105	60	12450	12500	12580	12660	12760	12880	13010	13130	13240	13350	13410	13430	13420	13380	13310	13220	13060	12930	12790	12660	12550	12460	12390	12330	12290	12240	12160	12030	11840	11590	11220	10880	10510	10110	9670	9240	8700	8260	7790	7320	6820	6300	5760	5250	4670	4270	3910
	105	61	19160	18720	18210	17800	17380	16950	16510	16080	15660	15150	14750	14350	13940	13520	13130	12730	12270	11920	11620	11340	11120	10910	10720	10510	10350	10170	10000	9830	9660	9490	9280	9130	8980	8850	8710	8580	8430	8320	8190	8070	7910	7730	7500	7230	6860	6540	6190
	105	62	16320	16130	15930	15750	15580	15420	15270	15140	15020	14890	14790	14680	14570	14430	14280	14120	13880	13680	13470	13280	13100	12950	12820	12700	12630	12580	12520	12450	12340	12170	11900	11640	11340	11000	10630	10250	9770	9380	8960	8530	8060	7570	7030	6510	5900	5470	5070
	106	1	10050	9560	9010	8600	8190	7800	7430	7100	6800	6470	6240	6020	5820	5630	5470	5310	5140	5020	4930	4840	4780	4720	4680	4640	4610	4590	4570	4560	4560	4550	4550	4550	4540	4540	4540	4530	4520	4510	4500	4500	4490	4470	4460	4450	4430	4420	4400
	106	5	14400	13850	13160	12570	11930	11270	10590	9960	9380	8730	8270	7850	7480	7130	6840	6570	6300	6120	5970	5860	5770	5710	5650	5620	5600	5590	5600	5610	5630	5650	5690	5710	5740	5780	5800	5830	5860	5880	5900	5920	5940	5950	5960	5970	5960	5950	5930
	106	7	11360	10690	9920	9330	8740	8180	7660	7210	6820	6420	6160	5950	5770	5610	5490	5400	5320	5270	5240	5230	5230	5240	5260	5290	5320	5350	5390	5430	5470	5510	5550	5590	5620	5650	5680	5700	5720	5730	5730	5730	5720	5700	5670	5620	5540	5460	5350
	106	11	31290	30420	29290	28290	27190	26000	24760	23520	22310	20840	19690	18540	17430	16310	15250	14220	13020	12140	11360	10660	10070	9550	9090	8590	8240	7910	7640	7410	7220	7060	6900	6800	6720	6640	6580	6520	6460	6420	6370	6330	6280	6230	6160	6080	5970	5860	5730
	106	14	9690	9130	8500	8000	7520	7050	6620	6240	5910	5580	5360	5170	5010	4880	4770	4690	4610	4560	4530	4520	4520	4520	4530	4550	4580	4600	4630	4670	4700	4730	4770	4790	4820	4850	4870	4890	4900	4910	4910	4920	4910	4890	4860	4830	4770	4710	4620
	106	16	12990	12450	11790	11250	10700	10130	9590	9080	8630	8140	7790	7470	7180	6910	6670	6450	6210	6030	5880	5750	5650	5550	5460	5370	5290	5220	5160	5100	5050	5010	4960	4930	4900	4880	4860	4840	4820	4810	4790	4790	4780	4760	4750	4730	4700	4680	4640
	106	21	20310	20200	20070	19960	19830	19690	19540	19390	19250	19080	18930	18800	18650	18500	18340	18180	17970	17800	17620	17460	17300	17140	17000	16830	16710	16590	16480	16390	16290	16200	16070	15960	15820	15680	15510	15330	15110	14940	14760	14600	14440	14290	14140	14020	13890	13800	13720
	106	24	15950	15000	13890	13020	12160	11330	10560	9880	9300	8700	8310	7970	7670	7410	7200	7010	6820	6700	6610	6540	6500	6470	6450	6460	6470	6490	6520	6550	6590	6630	6690	6730	6770	6810	6850	6880	6910	6930	6940	6950	6950	6930	6900	6850	6760	6650	6520
	106	55	12440	12180	11860	11600	11330	11050	10780	10520	10270	9980	9750	9530	9310	9090	8870	8650	8380	8170	7970	7770	7600	7430	7280	7080	6940	6790	6650	6520	6390	6270	6140	6040	5930	5840	5740	5640	5540	5460	5370	5300	5220	5140	5060	4980	4890	4830	4760
	106	56	15110	14960	14780	14630	14460	14300	14140	13970	13810	13620	13460	13310	13150	12980	12820	12640	12430	12250	12080	11910	11750	11590	11430	11240	11070	10910	10740	10580	10420	10270	10080	9930	9790	9660	9520	9380	9220	9100	8970	8850	8720	8590	8450	8320	8150	8030	7890
	106	57	34920	35130	35400	35620	35860	36100	36330	36540	36720	36910	37030	37120	37170	37190	37190	37130	37010	36880	36700	36500	36270	36010	35700	35250	34820	34330	33780	33180	32560	31890	31020	30330	29620	28890	28160	27450	26620	26000	25380	24770	24160	23550	22910	22300	21580	21060	20540
	106	58	39630	39280	38800	38360	37890	37380	36870	36370	35900	35330	34880	34420	33940	33420	32900	32330	31580	30960	30350	29760	29200	28660	28120	27470	26950	26440	25950	25480	25060	24650	24190	23870	23560	23280	23010	22760	22460	22240	22000	21770	21510	21250	20970	20710	20390	20180	19970
	106	59	9340	9170	8990	8830	8660	8490	8310	8150	7990	7810	7660	7520	7370	7220	7070	6920	6730	6570	6420	6280	6160	6030	5910	5760	5640	5530	5420	5310	5210	5110	5000	4910	4840	4760	4680	4600	4520	4460	4390	4330	4270	4200	4130	4060	3970	3920	3860
	106	60	10220	10030	9800	9620	9410	9210	9010	8810	8620	8400	8220	8060	7880	7710	7550	7380	7170	7010	6860	6710	6580	6450	6320	6160	6040	5910	5790	5670	5560	5440	5310	5210	5110	5010	4910	4820	4710	4620	4530	4450	4360	4270	4170	4080	3960	3880	3800
	106	61	21880	21190	20350	19670	18970	18250	17520	16840	16170	15410	14810	14230	13670	13100	12580	12080	11500	11090	10740	10430	10180	9970	9780	9580	9430	9280	9140	9010	8880	8760	8630	8540	8460	8400	8360	8330	8300	8290	8270	8260	8230	8190	8120	8010	7840	7650	7430
	106	62	15750	15220	14560	14000	13410	12810	12220	11660	11150	10590	10170	9790	9430	9080	8770	8470	8130	7880	7650	7450	7260	7090	6930	6740	6590	6430	6290	6150	6020	5890	5750	5640	5530	5420	5310	5210	5090	5000	4900	4820	4730	4640	4550	4460	4350	4280	4200
	109	1	3940	3840	3720	3630	3540	3450	3360	3270	3200	3100	3040	2980	2920	2850	2790	2730	2660	2600	2550	2490	2440	2390	2350	2280	2240	2180	2130	2070	2020	1970	1910	1860	1810	1760	1720	1670	1610	1570	1520	1480	1440	1400	1340	1300	1230	1190	1140
	109	5	4460	4280	4090	3960	3820	3700	3580	3480	3400	3300	3240	3190	3140	3090	3040	3010	2960	2920	2890	2850	2830	2800	2770	2730	2700	2670	2650	2610	2580	2550	2510	2470	2440	2400	2360	2320	2270	2230	2190	2150	2110	2070	2030	1980	1930	1900	1850
	109	7	3180	3070	2950	2860	2760	2680	2600	2530	2460	2390	2330	2280	2230	2180	2140	2100	2040	2000	1960	1910	1880	1840	1810	1770	1730	1690	1660	1630	1600	1560	1520	1480	1450	1420	1380	1350	1310	1280	1250	1220	1190	1160	1130	1100	1060	1040	1010
	109	11	2670	2570	2460	2370	2280	2190	2100	2010	1950	1860	1810	1760	1720	1670	1630	1590	1540	1510	1480	1440	1420	1390	1370	1340	1310	1290	1260	1230	1210	1190	1160	1130	1110	1080	1050	1030	990	970	940	920	890	870	840	820	780	760	730
	109	14	3650	3520	3370	3250	3140	3030	2930	2830	2740	2640	2580	2510	2450	2390	2340	2290	2220	2180	2130	2090	2050	2020	1980	1940	1910	1870	1840	1810	1780	1740	1700	1670	1640	1610	1570	1540	1500	1470	1440	1410	1380	1360	1320	1300	1260	1240	1210
	109	16	2750	2680	2610	2560	2500	2450	2400	2350	2300	2250	2210	2180	2140	2100	2070	2040	2000	1970	1940	1910	1880	1850	1830	1800	1770	1740	1710	1680	1650	1620	1580	1550	1530	1500	1470	1440	1400	1370	1340	1320	1290	1260	1220	1190	1150	1120	1080
	109	21	17110	17070	17020	16980	16940	16890	16840	16790	16750	16690	16650	16610	16570	16520	16480	16430	16360	16290	16230	16160	16090	16030	15960	15870	15790	15720	15650	15580	15510	15440	15350	15280	15180	15090	14970	14850	14690	14560	14430	14290	14130	13960	13760	13550	13290	13090	12870
	109	24	9740	9360	8930	8590	8260	7950	7650	7390	7150	6890	6700	6520	6340	6170	6000	5830	5620	5460	5310	5170	5040	4920	4810	4680	4570	4470	4370	4270	4170	4070	3950	3860	3770	3680	3580	3500	3400	3320	3240	3180	3110	3030	2960	2890	2800	2730	2650
	109	55	7260	7080	6880	6710	6550	6380	6220	6080	5940	5790	5670	5560	5450	5340	5240	5130	5000	4900	4800	4710	4620	4530	4450	4340	4260	4170	4090	4000	3930	3850	3750	3690	3620	3550	3480	3410	3340	3280	3210	3160	3100	3030	2970	2910	2830	2780	2710
	109	56	9470	9400	9320	9270	9210	9150	9100	9050	9000	8940	8890	8840	8790	8730	8680	8620	8530	8460	8380	8300	8220	8140	8050	7940	7850	7740	7630	7520	7420	7310	7180	7080	6980	6880	6780	6680	6570	6480	6380	6300	6210	6110	6010	5910	5780	5690	5580
	109	57	21460	21600	21770	21900	22040	22180	22310	22430	22530	22630	22700	22760	22790	22800	22790	22740	22620	22490	22310	22100	21870	21610	21310	20890	20520	20120	19710	19290	18890	18480	17990	17620	17250	16900	16550	16210	15840	15550	15270	15000	14720	14440	14130	13840	13470	13210	12930
	109	58	37730	37430	37020	36650	36250	35830	35410	35010	34640	34200	33860	33510	33160	32760	32360	31920	31340	30850	30360	29870	29400	28950	28500	27930	27490	27030	26600	26180	25800	25430	25010	24710	24420	24160	23910	23670	23390	23170	22940	22720	22470	22220	21940	21680	21370	21150	20920
	109	59	5660	5560	5440	5350	5260	5160	5080	5000	4920	4830	4760	4690	4620	4540	4460	4380	4270	4180	4090	4000	3910	3830	3750	3650	3570	3480	3400	3320	3250	3170	3080	3020	2960	2910	2850	2790	2740	2690	2640	2610	2560	2520	2470	2430	2380	2340	2300
	109	60	5490	5390	5280	5200	5100	5010	4930	4850	4770	4690	4620	4560	4490	4430	4370	4310	4240	4170	4110	4060	4010	3960	3910	3840	3790	3740	3690	3630	3590	3530	3480	3430	3380	3340	3290	3250	3200	3160	3110	3080	3030	2990	2940	2900	2850	2810	2750
	109	61	4870	4730	4570	4440	4310	4190	4080	3970	3870	3750	3670	3590	3520	3430	3360	3280	3190	3110	3040	2970	2910	2850	2780	2710	2650	2580	2520	2450	2390	2330	2250	2190	2140	2080	2030	1970	1910	1860	1810	1760	1710	1660	1610	1550	1490	1450	1400
	109	62	10540	10240	9890	9580	9240	8900	8540	8190	7850	7450	7150	6860	6570	6300	6050	5810	5540	5350	5180	5030	4900	4780	4670	4550	4450	4340	4250	4160	4070	3990	3890	3820	3740	3670	3600	3530	3460	3390	3330	3280	3220	3160	3090	3030	2950	2900	2840
	110	1	2570	2420	2270	2160	2050	1960	1870	1790	1720	1650	1600	1550	1500	1450	1410	1370	1310	1270	1230	1200	1160	1130	1100	1070	1040	1010	980	950	930	900	870	850	830	820	800	770	760	740	720	710	700	690	670	660	640	630	610
	110	5	6070	5820	5480	5160	4820	4470	4120	3790	3500	3170	2950	2760	2580	2410	2270	2130	1990	1880	1790	1700	1640	1570	1510	1440	1390	1330	1280	1230	1190	1150	1100	1070	1030	1010	980	940	910	890	860	850	820	810	780	760	740	720	700
	110	7	2120	1960	1810	1700	1590	1490	1400	1320	1240	1170	1110	1060	1010	960	910	870	810	770	740	700	680	640	620	580	560	540	510	500	480	460	440	430	410	400	390	380	360	350	340	340	330	320	310	300	300	290	280
	110	11	15400	14940	14350	13830	13260	12630	11970	11300	10660	9890	9300	8740	8200	7680	7200	6740	6220	5840	5480	5170	4890	4630	4390	4110	3900	3680	3490	3300	3130	2980	2800	2670	2560	2450	2350	2250	2150	2070	2000	1940	1870	1810	1750	1690	1620	1570	1520
	110	14	2050	1910	1770	1670	1580	1490	1410	1330	1260	1190	1140	1080	1030	980	940	890	840	800	760	720	690	660	630	610	580	560	540	510	490	470	450	430	420	410	390	380	370	360	340	340	330	320	310	300	300	290	280
	110	16	5780	5600	5380	5210	5020	4830	4640	4450	4270	4060	3900	3740	3590	3430	3280	3130	2960	2820	2690	2580	2470	2370	2280	2170	2080	2000	1920	1840	1780	1710	1640	1590	1540	1500	1460	1410	1370	1340	1310	1290	1260	1240	1210	1180	1150	1130	1100
	110	21	30180	30090	29920	29750	29530	29270	28990	28720	28470	28220	28060	27940	27830	27690	27480	27140	26520	25880	25170	24470	23830	23270	22800	22340	22090	21910	21820	21780	21780	21800	21800	21790	21750	21690	21600	21490	21360	21250	21140	21050	20960	20880	20830	20790	20770	20760	20740
	110	24	5070	4810	4530	4320	4120	3920	3730	3560	3390	3210	3080	2950	2830	2700	2580	2460	2320	2210	2110	2020	1930	1850	1770	1690	1620	1550	1490	1430	1370	1320	1270	1230	1190	1160	1130	1090	1060	1040	1010	990	970	940	920	900	870	850	820
	110	55	17490	17100	16690	16370	16060	15760	15480	15230	15010	14760	14580	14410	14250	14100	13960	13810	13650	13520	13390	13260	13150	13020	12890	12710	12560	12380	12200	12010	11810	11610	11370	11180	10990	10800	10600	10420	10190	10020	9840	9660	9470	9270	9050	8830	8550	8350	8120
	110	56	21940	21650	21310	21060	20810	20570	20340	20130	19950	19740	19580	19430	19290	19140	19020	18890	18720	18600	18480	18360	18250	18140	18020	17880	17760	17620	17490	17350	17200	17050	16850	16700	16530	16370	16190	16020	15810	15650	15480	15320	15140	14960	14760	14570	14330	14140	13930
	110	57	49140	49620	50190	50640	51070	51450	51730	51870	51890	51750	51540	51260	50930	50560	50210	49850	49430	49110	48800	48480	48170	47820	47430	46860	46320	45700	45010	44240	43420	42510	41330	40380	39390	38370	37340	36350	35170	34270	33380	32520	31640	30770	29900	29100	28190	27540	26910
	110	58	60940	60260	59240	58320	57340	56310	55310	54360	53460	52400	51580	50740	49870	48930	47960	46910	45510	44340	43170	42030	40920	39840	38800	37520	36550	35590	34720	33910	33190	32550	31840	31380	30970	30630	30330	30060	29730	29470	29200	28910	28600	28280	27970	27690	27390	27200	27040
	110	59	18740	18470	18170	17930	17680	17450	17220	17000	16800	16550	16340	16120	15880	15600	15320	15000	14590	14250	13920	13610	13310	13030	12760	12430	12170	11910	11670	11440	11220	11010	10760	10580	10400	10240	10070	9900	9720	9580	9440	9300	9160	9010	8860	8710	8530	8410	8270
	110	60	18390	17940	17490	17190	16910	16670	16480	16320	16200	16090	16030	15990	15950	15930	15920	15900	15890	15870	15850	15810	15770	15710	15630	15500	15380	15220	15030	14830	14610	14370	14060	13800	13530	13260	12970	12690	12340	12070	11780	11500	11190	10850	10490	10110	9640	9270	8900
	110	61	13290	12940	12520	12150	11760	11340	10890	10430	9980	9420	8990	8550	8120	7690	7300	6920	6490	6180	5900	5660	5450	5260	5070	4850	4670	4480	4300	4120	3950	3800	3640	3540	3450	3390	3340	3290	3250	3220	3180	3140	3080	3010	2920	2810	2640	2510	2370
	110	62	24470	23650	22710	22000	21300	20640	20040	19510	19050	18590	18270	18010	17790	17590	17430	17290	17140	17040	16940	16840	16750	16630	16510	16340	16170	15980	15770	15550	15310	15040	14710	14450	14170	13880	13590	13290	12940	12660	12380	12100	11800	11480	11130	10780	10330	9990	9630
	111	1	4930	4770	4600	4470	4340	4210	4100	3990	3890	3780	3700	3630	3550	3470	3390	3300	3190	3100	3000	2910	2810	2710	2610	2490	2380	2270	2160	2050	1950	1850	1730	1650	1570	1510	1440	1370	1310	1260	1210	1180	1140	1100	1060	1030	990	960	930
	111	5	6100	5990	5860	5750	5630	5500	5370	5230	5100	4940	4820	4700	4580	4450	4330	4210	4060	3940	3830	3720	3620	3520	3410	3290	3180	3070	2960	2850	2750	2650	2530	2440	2360	2290	2210	2140	2060	2000	1940	1900	1850	1800	1750	1690	1630	1590	1540
	111	7	7540	7330	7100	6920	6720	6510	6290	6060	5830	5540	5310	5070	4840	4600	4380	4150	3880	3690	3500	3340	3190	3050	2920	2770	2660	2540	2430	2330	2250	2170	2070	2010	1950	1900	1850	1800	1760	1720	1690	1660	1630	1600	1570	1540	1510	1480	1460
	111	11	30990	30640	30110	29560	28840	27940	26880	25720	24490	22950	21700	20440	19230	18020	16900	15820	14580	13680	12870	12140	11510	10940	10420	9800	9340	8880	8450	8050	7690	7350	6960	6680	6410	6170	5940	5720	5480	5300	5130	4980	4830	4680	4520	4370	4190	4060	3930
	111	14	6470	6280	6070	5900	5710	5500	5280	5040	4800	4500	4260	4030	3790	3560	3340	3130	2890	2710	2550	2410	2280	2160	2050	1930	1830	1730	1640	1560	1480	1410	1330	1270	1220	1180	1130	1090	1040	1010	970	950	920	890	860	840	800	780	750
	111	16	8460	8270	8040	7850	7660	7450	7250	7050	6860	6640	6470	6300	6130	5960	5800	5640	5430	5260	5110	4950	4810	4670	4540	4370	4240	4100	3970	3850	3730	3610	3490	3390	3310	3230	3150	3070	2990	2930	2880	2830	2770	2720	2660	2600	2530	2470	2420
	111	21	23690	23610	23450	23230	22940	22570	22180	21780	21410	21020	20760	20550	20350	20100	19770	19280	18400	17520	16580	15650	14820	14090	13490	12910	12590	12370	12260	12220	12240	12280	12340	12380	12410	12420	12420	12410	12390	12380	12370	12370	12380	12400	12440	12480	12540	12580	12590
	111	24	10870	10480	10050	9700	9330	8940	8540	8120	7710	7210	6820	6440	6060	5690	5350	5020	4650	4370	4130	3920	3730	3570	3420	3250	3120	3000	2890	2780	2690	2600	2510	2440	2380	2330	2270	2220	2170	2120	2090	2060	2020	1980	1950	1910	1860	1830	1790
	111	55	15730	15230	14670	14230	13800	13390	12990	12630	12300	11940	11680	11440	11220	11000	10820	10660	10480	10360	10260	10170	10110	10050	9990	9930	9890	9840	9790	9750	9700	9650	9590	9540	9490	9440	9380	9320	9240	9170	9080	8980	8850	8710	8530	8340	8070	7860	7620
	111	56	17170	16890	16550	16270	15970	15680	15380	15090	14820	14500	14250	14010	13780	13540	13330	13120	12880	12690	12520	12370	12230	12100	11980	11840	11730	11620	11520	11420	11330	11230	11110	11030	10940	10850	10760	10670	10570	10480	10390	10310	10220	10130	10020	9930	9800	9700	9590
	111	57	46730	47170	47720	48100	48400	48570	48590	48480	48260	47860	47420	46950	46450	45920	45410	44920	44360	43940	43560	43220	42900	42550	42150	41540	40980	40300	39540	38720	37880	36970	35840	34960	34090	33170	32240	31390	30450	29720	28990	28270	27570	26840	26060	25320	24490	23920	23310
	111	58	51280	50730	49930	49200	48390	47540	46690	45860	45070	44140	43400	42660	41890	41070	40240	39350	38210	37270	36340	35450	34610	33810	33020	32070	31340	30630	29970	29350	28810	28310	27750	27380	27040	26750	26480	26230	25940	25710	25470	25220	24940	24660	24370	24090	23790	23580	23390
	111	59	16480	16130	15730	15400	15070	14720	14370	14020	13680	13270	12940	12600	12260	11910	11570	11230	10820	10510	10230	9980	9760	9550	9370	9160	9010	8860	8730	8600	8500	8390	8280	8200	8120	8040	7950	7860	7760	7660	7550	7440	7310	7160	6980	6790	6540	6340	6130
	111	60	9700	9330	8940	8660	8400	8180	7980	7820	7690	7560	7470	7400	7340	7300	7260	7240	7220	7210	7210	7220	7230	7240	7260	7290	7310	7340	7370	7390	7410	7430	7440	7450	7460	7460	7450	7440	7410	7370	7320	7270	7180	7070	6930	6770	6520	6300	6050
	111	61	15870	15590	15240	14930	14580	14180	13750	13290	12810	12200	11710	11210	10700	10190	9700	9220	8650	8220	7830	7470	7150	6860	6580	6250	6000	5740	5500	5270	5060	4860	4640	4490	4360	4240	4130	4030	3930	3860	3790	3730	3660	3580	3500	3400	3280	3180	3060
	111	62	17890	17030	16030	15240	14460	13710	13020	12430	11930	11420	11080	10790	10550	10330	10150	9990	9820	9700	9600	9510	9450	9380	9340	9290	9250	9220	9190	9160	9130	9100	9060	9030	8990	8950	8900	8850	8790	8730	8650	8580	8470	8350	8190	8000	7730	7490	7210
	112	1	8290	7960	7590	7290	6980	6670	6370	6080	5820	5520	5300	5100	4910	4730	4580	4440	4280	4180	4100	4020	3970	3930	3900	3870	3860	3850	3850	3850	3850	3860	3870	3890	3910	3940	3960	3980	4020	4040	4070	4100	4120	4150	4180	4210	4240	4270	4280
	112	5	13050	12350	11480	10750	10010	9270	8580	7980	7450	6910	6550	6250	5980	5750	5560	5400	5240	5140	5060	5010	4970	4940	4920	4920	4920	4920	4930	4940	4950	4970	4990	5010	5030	5060	5080	5110	5140	5160	5180	5200	5210	5210	5210	5180	5140	5080	4990
	112	7	8440	7980	7490	7130	6790	6480	6200	5960	5750	5550	5420	5310	5210	5130	5070	5020	4980	4960	4950	4960	4970	4980	5000	5030	5060	5090	5120	5160	5190	5220	5250	5280	5310	5340	5370	5390	5420	5440	5450	5470	5470	5470	5450	5420	5350	5270	5160
	112	11	28750	27870	26750	25810	24800	23760	22720	21730	20810	19780	19020	18310	17640	17000	16410	15830	15160	14650	14160	13710	13290	12890	12490	12000	11600	11190	10800	10420	10060	9730	9350	9090	8850	8640	8450	8270	8100	7980	7880	7790	7690	7590	7480	7360	7180	7030	6840
	112	14	8140	7720	7260	6920	6600	6300	6030	5790	5580	5370	5220	5090	4980	4880	4800	4740	4670	4640	4610	4600	4590	4600	4600	4620	4640	4660	4690	4710	4740	4760	4790	4810	4840	4860	4890	4910	4940	4960	4980	5000	5000	5010	5000	4980	4940	4880	4800
	112	16	13080	12480	11820	11330	10850	10400	9970	9600	9270	8930	8700	8490	8310	8140	8010	7900	7780	7710	7650	7600	7560	7530	7490	7450	7410	7360	7300	7240	7160	7090	6990	6910	6830	6760	6690	6610	6530	6480	6420	6370	6310	6260	6190	6130	6030	5950	5860
	112	21	20480	20460	20410	20350	20260	20150	20030	19910	19790	19660	19560	19480	19400	19300	19180	19020	18750	18490	18190	17910	17650	17410	17210	17030	16920	16860	16840	16840	16860	16880	16890	16870	16830	16750	16650	16520	16370	16240	16110	16010	15910	15820	15760	15730	15720	15740	15760
	112	24	15260	14570	13820	13260	12710	12200	11730	11320	10960	10590	10330	10100	9900	9700	9540	9390	9230	9120	9020	8940	8880	8840	8800	8760	8740	8710	8690	8670	8650	8640	8620	8600	8600	8590	8580	8570	8580	8570	8560	8560	8530	8500	8440	8360	8200	8040	7840
	112	55	11130	10860	10530	10260	9970	9690	9410	9150	8910	8640	8430	8240	8040	7850	7670	7490	7260	7080	6910	6750	6590	6440	6290	6110	5960	5810	5680	5540	5420	5300	5160	5060	4960	4860	4760	4680	4570	4490	4410	4340	4260	4190	4110	4040	3950	3900	3820
	112	56	14060	13950	13810	13700	13580	13460	13330	13220	13100	12960	12860	12750	12630	12510	12400	12270	12090	11950	11800	11650	11510	11350	11190	10990	10830	10650	10480	10300	10130	9970	9760	9610	9460	9320	9160	9020	8850	8730	8590	8470	8330	8200	8060	7920	7740	7620	7480
	112	57	30580	30840	31150	31410	31670	31940	32200	32440	32650	32860	33000	33120	33200	33260	33290	33280	33210	33120	32990	32830	32640	32410	32150	31750	31370	30930	30450	29910	29340	28730	27920	27280	26610	25930	25230	24570	23790	23190	22610	22040	21460	20890	20290	19720	19050	18570	18110
	112	58	35640	35360	34970	34610	34230	33830	33440	33070	32720	32320	32000	31670	31330	30950	30550	30110	29520	29010	28510	28000	27520	27040	26570	25980	25510	25040	24580	24150	23740	23340	22890	22560	22250	21950	21660	21400	21080	20850	20600	20360	20100	19840	19560	19300	19000	18780	18580
	112	59	7070	6960	6830	6720	6600	6480	6360	6250	6130	6010	5900	5800	5700	5580	5480	5360	5200	5070	4940	4820	4700	4580	4470	4320	4210	4090	3970	3870	3770	3670	3550	3480	3400	3320	3250	3180	3100	3050	2980	2930	2880	2820	2760	2700	2640	2590	2540
	112	60	8760	8630	8470	8340	8190	8030	7870	7720	7560	7380	7240	7100	6960	6810	6670	6520	6330	6190	6040	5900	5770	5640	5510	5350	5220	5080	4960	4830	4710	4600	4460	4370	4270	4180	4080	4000	3900	3820	3740	3670	3600	3520	3440	3360	3270	3200	3130
	112	61	19640	19100	18490	18000	17500	16990	16470	15980	15500	14920	14470	14010	13560	13090	12650	12210	11690	11320	10990	10710	10480	10290	10120	9940	9800	9660	9520	9380	9250	9110	8960	8860	8770	8700	8650	8620	8600	8600	8600	8600	8590	8560	8490	8380	8180	7980	7720
	112	62	13030	12700	12280	11900	11480	11020	10530	10040	9560	8990	8550	8120	7720	7320	6970	6640	6270	6000	5770	5560	5390	5230	5080	4920	4800	4670	4560	4450	4360	4260	4150	4080	4000	3930	3850	3780	3700	3630	3560	3500	3440	3380	3310	3240	3170	3110	3050
	113	1	15710	15040	14260	13630	12990	12340	11690	11090	10530	9920	9490	9110	8760	8450	8200	7980	7760	7640	7540	7460	7420	7390	7360	7340	7330	7320	7300	7290	7270	7250	7230	7210	7200	7190	7180	7170	7160	7150	7140	7130	7120	7100	7080	7050	7000	6970	6910
	113	5	19340	18670	17790	17040	16220	15360	14500	13690	12950	12150	11590	11090	10650	10260	9930	9660	9380	9200	9070	8960	8890	8830	8770	8730	8690	8650	8610	8570	8530	8490	8440	8400	8360	8330	8290	8250	8190	8150	8090	8040	7970	7880	7780	7650	7480	7330	7150
	113	7	16710	16020	15230	14610	13970	13340	12720	12160	11660	11120	10740	10420	10130	9870	9670	9500	9330	9230	9150	9100	9050	9020	8990	8950	8910	8870	8820	8770	8710	8660	8580	8530	8480	8430	8380	8330	8270	8220	8170	8120	8060	7990	7900	7790	7630	7500	7330
	113	11	41460	40380	38950	37720	36380	34990	33580	32250	31010	29620	28600	27640	26750	25890	25100	24360	23500	22860	22260	21720	21220	20740	20280	19710	19240	18760	18280	17800	17340	16890	16350	15940	15550	15170	14800	14440	14020	13700	13390	13080	12740	12370	11950	11510	10900	10400	9870
	113	14	18750	17970	17070	16350	15620	14880	14160	13510	12920	12290	11860	11470	11140	10850	10610	10420	10230	10120	10030	9980	9940	9910	9890	9870	9850	9820	9800	9760	9720	9690	9640	9590	9550	9520	9490	9460	9410	9380	9340	9300	9250	9190	9110	9010	8860	8720	8550
	113	16	16970	16330	15560	14950	14330	13710	13130	12620	12170	11700	11390	11130	10900	10700	10550	10420	10300	10220	10160	10120	10090	10050	10010	9960	9910	9830	9730	9620	9490	9350	9160	9000	8840	8670	8490	8320	8110	7950	7790	7640	7470	7290	7090	6880	6600	6390	6150
	113	21	18650	18530	18380	18230	18060	17880	17690	17510	17340	17150	17010	16890	16760	16610	16460	16280	16010	15750	15500	15250	15030	14830	14660	14510	14420	14360	14330	14320	14330	14330	14330	14300	14260	14190	14090	14000	13880	13780	13680	13600	13520	13460	13400	13380	13360	13370	13360
	113	24	18360	17560	16630	15900	15180	14480	13820	13250	12770	12280	11970	11710	11510	11330	11200	11100	11010	10960	10920	10900	10880	10860	10840	10820	10790	10750	10710	10660	10600	10540	10480	10420	10360	10310	10250	10190	10100	10030	9950	9860	9740	9590	9400	9170	8830	8530	8180
	113	55	14070	13580	13000	12540	12050	11580	11120	10690	10300	9850	9510	9190	8880	8570	8290	8010	7670	7420	7180	6960	6760	6570	6390	6160	5990	5810	5650	5490	5340	5200	5040	4920	4810	4700	4600	4510	4400	4320	4240	4160	4090	4010	3920	3850	3760	3690	3610
	113	56	16750	16510	16220	15990	15730	15480	15210	14950	14700	14390	14140	13900	13640	13390	13130	12870	12550	12300	12050	11820	11600	11390	11180	10930	10730	10530	10340	10160	9980	9810	9610	9450	9300	9160	9010	8870	8710	8580	8450	8330	8200	8070	7930	7800	7640	7520	7390
	113	57	55540	55400	55120	54820	54350	53750	52920	51930	50750	49130	47720	46250	44790	43320	41950	40630	39100	37950	36880	35880	34910	33940	32940	31630	30550	29430	28330	27250	26220	25230	24070	23230	22420	21650	20920	20240	19470	18890	18320	17780	17240	16720	16230	15790	15320	15000	14690
	113	58	42130	41650	40970	40340	39650	38930	38200	37490	36820	36010	35370	34710	34030	33290	32540	31730	30670	29800	28930	28090	27290	26520	25770	24850	24140	23440	22800	22200	21660	21170	20630	20260	19940	19650	19390	19150	18880	18670	18450	18230	17990	17750	17490	17270	17020	16860	16730
	113	59	10670	10420	10130	9880	9620	9360	9090	8840	8600	8300	8060	7820	7580	7310	7050	6780	6430	6160	5900	5650	5430	5220	5020	4790	4610	4420	4260	4100	3970	3840	3700	3600	3510	3420	3340	3260	3190	3130	3070	3030	2970	2930	2870	2830	2770	2740	2700
	113	60	9370	8970	8480	8090	7680	7280	6910	6560	6260	5930	5690	5470	5260	5060	4880	4710	4510	4360	4220	4090	3980	3880	3780	3660	3560	3460	3380	3290	3210	3130	3040	2970	2900	2830	2760	2700	2620	2560	2490	2430	2370	2300	2220	2160	2080	2020	1940
	113	61	30590	29780	28780	27950	27090	26190	25290	24450	23650	22730	22040	21370	20720	20070	19460	18870	18180	17680	17230	16840	16510	16240	15990	15720	15530	15330	15140	14960	14770	14590	14370	14200	14050	13920	13800	13700	13620	13560	13510	13470	13410	13340	13210	13040	12740	12450	12070
	113	62	14830	14010	13010	12190	11360	10530	9760	9080	8480	7850	7400	7010	6660	6330	6040	5780	5470	5250	5060	4880	4720	4570	4430	4260	4140	4010	3890	3780	3670	3560	3440	3360	3270	3180	3090	3010	2910	2840	2760	2700	2630	2550	2480	2410	2330	2270	2210
	114	1	1630	1590	1550	1510	1480	1440	1410	1380	1350	1310	1290	1270	1250	1220	1200	1180	1160	1140	1120	1100	1090	1070	1050	1030	1020	1000	990	960	940	930	910	890	870	850	830	810	780	760	740	720	700	690	660	640	610	600	570
	114	5	2650	2580	2520	2460	2390	2330	2270	2220	2160	2100	2050	2010	1970	1920	1890	1840	1790	1760	1720	1680	1650	1620	1580	1550	1520	1480	1450	1410	1380	1350	1300	1270	1240	1210	1170	1130	1090	1050	1020	990	960	920	890	860	820	790	760
	114	7	3080	2980	2890	2820	2740	2670	2610	2550	2490	2430	2380	2340	2300	2260	2220	2180	2140	2100	2070	2030	2010	1970	1940	1910	1880	1860	1830	1800	1770	1740	1700	1680	1650	1620	1590	1560	1520	1490	1460	1440	1410	1390	1370	1340	1320	1300	1290
	114	11	3160	3010	2850	2730	2610	2500	2400	2310	2230	2140	2080	2030	1970	1930	1880	1840	1790	1760	1720	1690	1660	1630	1600	1570	1540	1510	1490	1460	1430	1400	1370	1340	1310	1290	1260	1230	1190	1170	1140	1120	1090	1060	1030	1000	970	940	910
	114	14	2620	2550	2470	2400	2340	2270	2220	2160	2120	2060	2020	1980	1950	1910	1880	1850	1800	1780	1750	1720	1690	1670	1640	1620	1590	1560	1540	1520	1490	1460	1430	1410	1380	1360	1330	1300	1270	1250	1210	1190	1170	1140	1110	1090	1060	1040	1000
	114	16	1700	1670	1640	1610	1570	1540	1510	1480	1460	1420	1400	1380	1360	1330	1310	1290	1270	1250	1230	1210	1200	1180	1160	1140	1120	1110	1090	1070	1060	1040	1010	1000	980	960	940	910	890	870	850	830	810	790	760	740	710	700	670
	114	21	14270	14310	14370	14420	14470	14530	14590	14650	14720	14810	14890	14980	15060	15140	15220	15300	15360	15400	15410	15420	15430	15420	15420	15430	15440	15470	15510	15550	15600	15650	15670	15680	15650	15600	15520	15430	15310	15200	15100	15010	14910	14830	14750	14690	14640	14610	14570
	114	24	5140	5010	4860	4730	4610	4470	4340	4210	4090	3940	3840	3730	3630	3520	3430	3330	3210	3120	3030	2960	2890	2820	2760	2690	2620	2560	2500	2440	2370	2320	2240	2190	2150	2100	2050	2000	1960	1920	1880	1840	1810	1770	1730	1680	1620	1570	1530
	114	55	9290	9100	8880	8700	8510	8330	8150	7980	7820	7640	7500	7370	7230	7100	6970	6840	6690	6560	6440	6320	6220	6110	6010	5890	5790	5690	5590	5500	5410	5320	5220	5140	5060	4980	4900	4820	4730	4660	4580	4520	4440	4360	4270	4190	4090	4020	3940
	114	56	11160	11110	11070	11030	10990	10960	10930	10900	10870	10840	10810	10790	10760	10730	10700	10660	10610	10560	10500	10440	10380	10310	10240	10150	10060	9970	9870	9770	9670	9560	9430	9330	9230	9120	9010	8900	8770	8670	8570	8470	8360	8250	8130	8000	7850	7740	7620
	114	57	16740	16850	16980	17090	17190	17290	17390	17470	17540	17600	17640	17660	17670	17660	17630	17580	17490	17390	17260	17130	16980	16800	16610	16360	16130	15880	15640	15380	15130	14880	14570	14340	14110	13880	13650	13430	13180	12990	12790	12600	12410	12210	11990	11780	11520	11330	11130
	114	58	28000	27830	27640	27480	27320	27160	26990	26830	26670	26490	26340	26200	26040	25890	25740	25580	25380	25220	25070	24920	24780	24640	24510	24340	24210	24060	23920	23770	23620	23470	23270	23110	22950	22780	22600	22420	22200	22030	21850	21670	21470	21270	21050	20830	20550	20340	20110
	114	59	4180	4100	4020	3950	3890	3820	3750	3690	3630	3570	3520	3470	3420	3360	3320	3270	3200	3150	3100	3050	3010	2960	2910	2860	2810	2760	2720	2670	2630	2590	2540	2500	2460	2430	2390	2360	2320	2290	2260	2240	2210	2180	2140	2120	2080	2050	2020
	114	60	4510	4460	4400	4360	4310	4270	4220	4180	4140	4100	4060	4030	3990	3960	3930	3890	3840	3810	3770	3740	3710	3670	3640	3600	3570	3520	3490	3450	3420	3380	3330	3300	3270	3230	3200	3160	3120	3080	3050	3020	2990	2950	2910	2870	2830	2800	2750
	114	61	1540	1510	1480	1450	1420	1400	1370	1340	1310	1280	1260	1240	1220	1200	1180	1160	1130	1110	1090	1070	1060	1040	1030	1010	990	980	960	940	930	910	890	870	850	840	810	790	770	750	730	710	690	670	650	630	610	590	570
	114	62	8730	8550	8320	8130	7920	7690	7450	7200	6950	6650	6410	6170	5940	5710	5500	5300	5080	4920	4770	4650	4540	4440	4350	4240	4160	4080	4000	3930	3860	3790	3720	3660	3600	3540	3480	3430	3360	3310	3260	3220	3170	3120	3070	3020	2960	2920	2870
	115	1	13700	13470	13200	12980	12760	12530	12300	12060	11840	11570	11360	11150	10940	10720	10500	10280	9980	9740	9510	9300	9100	8910	8750	8560	8430	8290	8150	7990	7810	7590	7260	6970	6640	6290	5920	5560	5140	4830	4550	4290	4040	3810	3580	3360	3130	2980	2840
	115	5	9460	9330	9160	9020	8870	8700	8520	8340	8160	7940	7760	7590	7410	7230	7060	6900	6700	6550	6420	6310	6220	6130	6050	5960	5880	5770	5660	5520	5380	5210	4990	4810	4630	4460	4290	4120	3940	3810	3680	3570	3460	3360	3250	3150	3030	2940	2850
	115	7	11320	11120	10930	10810	10700	10610	10510	10410	10310	10160	10030	9880	9730	9550	9360	9170	8930	8740	8560	8390	8240	8100	7980	7830	7690	7520	7320	7070	6770	6420	5930	5530	5130	4730	4340	3980	3590	3330	3090	2880	2690	2520	2340	2200	2030	1930	1820
	115	11	26670	26490	26230	25930	25540	25040	24430	23750	23010	22070	21290	20500	19720	18930	18190	17480	16660	16060	15540	15080	14690	14350	14040	13670	13370	13020	12630	12180	11670	11110	10360	9760	9170	8600	8050	7550	7000	6620	6280	5980	5700	5430	5160	4920	4650	4470	4290
	115	14	14600	14310	14030	13840	13660	13490	13320	13160	12990	12770	12580	12370	12160	11920	11690	11440	11130	10890	10660	10450	10260	10090	9930	9740	9570	9370	9120	8820	8460	8040	7460	6990	6510	6040	5580	5160	4700	4380	4100	3850	3630	3420	3220	3040	2840	2710	2570
	115	16	18530	18350	18110	17910	17680	17420	17140	16840	16540	16150	15830	15490	15140	14760	14390	14000	13510	13130	12760	12410	12090	11800	11510	11150	10840	10510	10130	9710	9260	8780	8140	7640	7140	6660	6200	5770	5310	4990	4700	4450	4210	3990	3780	3580	3370	3230	3090
	115	21	48360	48880	49440	49780	49960	49950	49720	49300	48760	48020	47430	46880	46400	46000	45680	45420	45150	44950	44720	44440	44070	43540	42780	41410	39950	38120	36090	33890	31710	29580	27120	25410	23850	22470	21240	20220	19170	18490	17910	17410	16960	16540	16120	15720	15220	14830	14390
	115	24	13390	13140	12910	12740	12600	12470	12340	12210	12070	11890	11720	11530	11320	11090	10860	10610	10300	10060	9830	9620	9430	9260	9110	8920	8760	8550	8300	7980	7610	7170	6570	6090	5600	5140	4700	4290	3860	3570	3320	3110	2920	2740	2580	2430	2270	2170	2070
	115	55	15300	15250	15130	14970	14750	14480	14200	13910	13650	13380	13210	13070	12970	12870	12780	12640	12380	12070	11680	11200	10660	10050	9390	8490	7770	7040	6360	5750	5210	4740	4240	3910	3640	3400	3200	3020	2850	2730	2630	2540	2450	2380	2300	2240	2160	2110	2060
	115	56	24240	24180	24100	23990	23830	23620	23360	23070	22740	22330	21990	21660	21340	21050	20810	20600	20410	20290	20190	20090	19950	19750	19460	18940	18370	17670	16880	16030	15150	14280	13260	12530	11850	11230	10670	10200	9700	9370	9070	8820	8570	8340	8110	7910	7670	7500	7310
	115	57	40610	41230	41900	42330	42640	42810	42790	42600	42260	41720	41210	40690	40170	39670	39230	38820	38340	37950	37520	37030	36460	35750	34890	33560	32330	30930	29460	27960	26480	25040	23360	22160	21040	20000	19030	18170	17230	16570	15940	15370	14820	14290	13770	13310	12820	12480	12160
	115	58	51580	51330	50870	50360	49740	49020	48230	47410	46580	45550	44700	43840	42980	42090	41240	40370	39320	38500	37700	36900	36110	35260	34310	32950	31720	30330	28880	27390	25950	24550	22960	21850	20850	19970	19190	18530	17830	17350	16910	16500	16100	15720	15360	15050	14730	14550	14390
	115	59	24190	24450	24720	24860	24910	24830	24620	24300	23910	23360	22910	22490	22120	21820	21620	21520	21530	21600	21680	21720	21660	21450	21040	20180	19220	17980	16590	15100	13600	12140	10450	9270	8220	7290	6470	5800	5120	4690	4320	4030	3770	3560	3350	3190	3030	2940	2850
	115	60	41660	42200	42740	43010	43090	42920	42490	41880	41130	40170	39430	38760	38220	37820	37610	37550	37650	37780	37850	37780	37450	36770	35650	33600	31500	28980	26330	23580	20940	18450	15640	13730	12010	10510	9200	8100	7000	6300	5700	5200	4760	4380	4020	3730	3420	3230	3050
	115	61	24900	24670	24380	24140	23900	23640	23360	23050	22720	22240	21840	21400	20940	20440	19940	19430	18770	18250	17730	17240	16760	16310	15880	15350	14910	14460	13990	13490	12970	12410	11700	11130	10560	10010	9480	8980	8420	8030	7690	7380	7080	6820	6560	6330	6070	5890	5720
	115	62	27480	27460	27340	27110	26730	26220	25580	24880	24170	23340	22750	22250	21850	21570	21410	21350	21370	21370	21310	21130	20770	20190	19360	17970	16650	15150	13640	12140	10740	9480	8110	7190	6410	5750	5190	4740	4290	4010	3780	3580	3410	3260	3110	2990	2850	2760	2670
	116	1	11040	10700	10360	10100	9860	9630	9430	9250	9090	8930	8810	8700	8600	8500	8420	8330	8230	8150	8080	8010	7950	7890	7830	7750	7680	7610	7530	7450	7380	7300	7200	7120	7040	6970	6890	6810	6720	6650	6580	6510	6440	6370	6280	6200	6100	6030	5950
	116	5	22520	21740	20780	20020	19230	18460	17720	17080	16520	15950	15570	15250	14980	14750	14570	14410	14250	14150	14060	13980	13920	13850	13770	13670	13570	13450	13330	13180	13030	12870	12650	12480	12300	12120	11930	11750	11530	11360	11180	11010	10830	10640	10420	10200	9920	9700	9470
	116	7	18530	17960	17360	16940	16550	16200	15900	15640	15430	15230	15100	15000	14910	14830	14780	14720	14670	14630	14580	14540	14490	14440	14380	14280	14190	14080	13950	13800	13650	13470	13250	13070	12880	12670	12470	12260	12000	11810	11600	11400	11180	10950	10680	10400	10040	9760	9450
	116	11	43260	42200	40920	39860	38770	37640	36530	35480	34500	33410	32600	31850	31160	30500	29900	29340	28680	28180	27690	27220	26750	26280	25790	25140	24570	23970	23360	22740	22130	21530	20810	20270	19740	19230	18730	18240	17680	17260	16850	16440	16010	15570	15080	14590	13960	13470	12950
	116	14	15140	14700	14250	13920	13610	13320	13060	12830	12640	12430	12290	12160	12050	11930	11830	11730	11610	11520	11440	11360	11280	11210	11130	11020	10930	10820	10720	10600	10480	10350	10190	10060	9930	9800	9670	9520	9370	9240	9110	8980	8840	8700	8540	8370	8160	7990	7810
	116	16	22420	21830	21180	20710	20250	19800	19380	19000	18660	18280	18010	17750	17520	17290	17090	16900	16680	16520	16370	16230	16090	15950	15810	15600	15420	15210	14980	14740	14490	14230	13910	13660	13420	13170	12930	12690	12420	12230	12030	11850	11660	11470	11260	11060	10820	10630	10440
	116	21	14840	14960	15080	15140	15170	15170	15160	15130	15110	15110	15140	15200	15270	15320	15330	15260	15020	14730	14390	14050	13740	13480	13280	13120	13030	12980	12960	12950	12960	12980	13020	13050	13090	13150	13210	13280	13380	13460	13540	13610	13650	13630	13530	13320	12910	12490	11980
	116	24	25870	25080	24250	23660	23120	22620	22190	21830	21530	21240	21060	20900	20780	20660	20560	20480	20370	20290	20210	20120	20030	19930	19810	19640	19480	19280	19070	18840	18590	18320	17960	17680	17390	17090	16770	16450	16070	15780	15470	15160	14830	14480	14080	13670	13110	12670	12210
	116	55	6710	6520	6290	6100	5920	5730	5540	5360	5200	5010	4870	4740	4610	4490	4370	4260	4130	4030	3930	3840	3760	3680	3600	3490	3410	3320	3240	3150	3070	2990	2890	2820	2750	2690	2620	2560	2490	2430	2370	2320	2270	2210	2160	2100	2040	1990	1940
	116	56	10250	10160	10060	9980	9890	9810	9720	9630	9560	9460	9390	9320	9240	9160	9090	9010	8910	8830	8740	8660	8580	8500	8420	8320	8230	8140	8050	7960	7860	7760	7640	7540	7430	7330	7220	7110	6970	6870	6750	6650	6530	6420	6290	6170	6020	5910	5790
	116	57	33310	33990	34820	35490	36180	36870	37540	38140	38690	39290	39730	40150	40540	40910	41250	41520	41730	41770	41670	41420	41030	40460	39740	38600	37550	36360	35140	33880	32640	31420	29970	28900	27860	26880	25930	25070	24110	23410	22740	22110	21470	20840	20180	19550	18820	18300	17790
	116	58	42200	41770	41110	40480	39770	39030	38280	37570	36900	36120	35500	34860	34200	33490	32740	31920	30830	29920	29000	28110	27250	26420	25600	24600	23830	23070	22370	21730	21150	20630	20080	19710	19390	19120	18880	18670	18440	18250	18050	17850	17620	17390	17150	16930	16700	16560	16450
	116	59	9840	9660	9410	9180	8910	8600	8280	7970	7660	7310	7040	6770	6510	6240	5980	5710	5380	5120	4870	4640	4440	4250	4080	3870	3710	3560	3410	3280	3160	3050	2920	2830	2750	2680	2600	2530	2450	2400	2340	2290	2240	2190	2130	2070	2000	1950	1900
	116	60	2950	2880	2800	2730	2660	2590	2520	2460	2400	2330	2280	2230	2180	2130	2090	2040	1980	1930	1890	1850	1810	1770	1730	1690	1650	1610	1570	1540	1500	1460	1420	1390	1350	1320	1280	1240	1200	1170	1130	1110	1080	1040	1010	970	940	910	880
	116	61	32050	31400	30650	30060	29450	28840	28220	27640	27070	26400	25880	25340	24810	24250	23720	23170	22510	22020	21550	21130	20770	20440	20130	19770	19490	19200	18920	18620	18340	18040	17670	17390	17120	16860	16610	16380	16140	15980	15830	15690	15550	15410	15240	15050	14760	14510	14200
	116	62	10680	10260	9740	9300	8840	8360	7890	7460	7060	6630	6320	6040	5790	5550	5340	5140	4910	4740	4580	4430	4310	4190	4090	3980	3890	3810	3730	3660	3590	3520	3450	3390	3340	3290	3230	3180	3130	3080	3030	2990	2950	2900	2830	2760	2670	2590	2510
	117	1	9580	9220	8780	8420	8020	7610	7180	6770	6360	5900	5560	5230	4930	4640	4380	4150	3890	3710	3560	3440	3350	3270	3200	3150	3120	3100	3080	3080	3090	3090	3110	3130	3160	3180	3210	3240	3280	3310	3340	3390	3430	3470	3530	3580	3650	3710	3760
	117	5	15130	14410	13490	12720	11920	11120	10360	9690	9080	8460	8030	7640	7310	7010	6760	6530	6290	6130	6000	5890	5810	5740	5690	5640	5610	5590	5580	5580	5580	5580	5590	5600	5610	5630	5640	5650	5670	5680	5690	5710	5710	5730	5740	5740	5740	5730	5710
	117	7	7610	7290	6910	6600	6290	5970	5660	5360	5090	4780	4560	4350	4160	3970	3820	3670	3520	3410	3330	3260	3200	3160	3130	3100	3090	3080	3080	3090	3100	3110	3130	3150	3170	3200	3220	3240	3280	3300	3320	3350	3370	3400	3430	3460	3500	3530	3540
	117	11	30380	29240	27840	26690	25510	24340	23220	22220	21320	20380	19710	19110	18560	18040	17570	17130	16620	16230	15880	15550	15250	14970	14700	14380	14110	13840	13580	13310	13060	12810	12500	12270	12030	11800	11570	11340	11070	10860	10660	10470	10270	10070	9860	9650	9390	9200	9000
	117	14	6710	6450	6130	5870	5590	5310	5010	4720	4450	4140	3910	3700	3490	3300	3130	2970	2810	2690	2590	2510	2450	2400	2360	2330	2310	2300	2300	2300	2300	2310	2330	2340	2360	2380	2400	2420	2440	2470	2480	2510	2540	2570	2600	2640	2690	2730	2750
	117	16	11240	10750	10190	9750	9300	8860	8450	8070	7740	7380	7120	6900	6690	6500	6340	6200	6040	5940	5860	5790	5750	5710	5680	5670	5660	5660	5660	5670	5680	5690	5700	5710	5720	5720	5710	5700	5680	5660	5630	5610	5570	5530	5480	5430	5350	5300	5230
	117	21	30270	30420	30500	30460	30330	30100	29790	29450	29100	28700	28420	28160	27900	27570	27120	26450	25310	24180	22980	21810	20750	19790	18960	18060	17460	16920	16460	16050	15690	15340	14920	14600	14270	13960	13630	13330	12980	12740	12500	12300	12120	11970	11830	11720	11620	11570	11510
	117	24	12050	11540	10980	10540	10120	9710	9330	8990	8690	8370	8160	7960	7780	7610	7470	7330	7180	7080	6990	6910	6840	6790	6740	6690	6660	6630	6610	6590	6580	6570	6560	6560	6560	6560	6550	6550	6550	6540	6530	6530	6520	6510	6490	6460	6410	6370	6300
	117	55	14400	14360	14290	14200	14080	13930	13740	13540	13330	13070	12870	12670	12490	12310	12150	11990	11770	11560	11330	11070	10790	10470	10110	9620	9200	8740	8300	7860	7440	7040	6560	6210	5880	5560	5260	4980	4680	4450	4250	4060	3880	3700	3520	3360	3190	3070	2960
	117	56	23570	23380	23150	22970	22770	22560	22330	22100	21860	21540	21280	21010	20730	20440	20160	19880	19540	19300	19080	18870	18700	18510	18320	18040	17780	17460	17100	16690	16260	15800	15210	14760	14300	13850	13400	12980	12500	12150	11810	11500	11190	10890	10580	10290	9950	9690	9440
	117	57	36480	36960	37530	37950	38340	38660	38880	38980	38980	38840	38630	38380	38090	37770	37450	37140	36770	36490	36220	35950	35680	35360	34980	34390	33810	33100	32300	31400	30450	29440	28160	27160	26160	25150	24150	23210	22120	21310	20530	19780	19040	18300	17570	16900	16150	15640	15140
	117	58	48980	48610	48020	47440	46780	46090	45360	44640	43960	43120	42430	41730	40980	40160	39320	38410	37210	36220	35260	34320	33430	32560	31690	30590	29700	28760	27850	26940	26080	25250	24290	23610	22990	22410	21870	21380	20810	20390	19960	19550	19130	18710	18280	17900	17500	17250	17020
	117	59	18210	18190	18160	18100	18000	17860	17690	17480	17240	16920	16630	16320	15990	15630	15280	14910	14460	14100	13740	13380	13030	12660	12250	11690	11200	10660	10110	9550	9010	8480	7840	7380	6940	6520	6110	5740	5330	5030	4760	4510	4270	4040	3820	3620	3410	3270	3150
	117	60	15570	15680	15810	15890	15940	15940	15880	15780	15630	15400	15190	14980	14760	14560	14380	14220	14050	13920	13800	13640	13450	13190	12860	12340	11850	11280	10690	10080	9490	8900	8200	7680	7170	6680	6200	5760	5270	4920	4590	4300	4020	3760	3500	3280	3050	2890	2740
	117	61	19400	18860	18210	17670	17110	16530	15950	15390	14860	14240	13770	13300	12840	12370	11930	11490	10980	10590	10240	9940	9680	9460	9280	9080	8950	8830	8730	8630	8540	8450	8340	8260	8190	8130	8070	8040	8020	8020	8030	8070	8100	8150	8190	8230	8230	8200	8130
	117	62	17280	17130	16950	16780	16560	16310	16000	15680	15330	14900	14550	14220	13900	13600	13350	13120	12900	12750	12610	12480	12330	12130	11880	11480	11070	10590	10080	9550	9020	8490	7840	7360	6890	6430	5980	5570	5100	4770	4460	4180	3910	3670	3420	3210	2980	2830	2690
	118	1	29790	27910	25610	23760	21890	20070	18370	16850	15530	14150	13210	12390	11680	11050	10520	10070	9620	9340	9120	8950	8830	8740	8690	8650	8640	8650	8660	8700	8740	8790	8870	8950	9020	9110	9210	9310	9430	9530	9630	9730	9830	9940	10050	10160	10290	10380	10450
	118	5	38900	36450	33400	30920	28420	25970	23700	21700	19960	18190	16990	15950	15060	14290	13650	13110	12570	12230	11970	11770	11620	11520	11440	11380	11360	11340	11340	11350	11370	11390	11430	11470	11510	11560	11610	11650	11700	11730	11750	11770	11770	11760	11740	11690	11600	11520	11400
	118	7	29870	27980	25660	23770	21860	19990	18230	16690	15320	13910	12950	12110	11380	10740	10210	9750	9300	9020	8810	8650	8550	8480	8430	8420	8430	8450	8490	8540	8600	8680	8780	8870	8970	9080	9190	9310	9460	9570	9690	9810	9920	10050	10170	10300	10450	10550	10630
	118	11	53920	51280	48020	45380	42670	40040	37520	35280	33270	31100	29580	28190	26950	25800	24780	23850	22830	22120	21490	20940	20470	20050	19660	19190	18830	18460	18110	17760	17440	17120	16750	16490	16240	16010	15790	15590	15370	15210	15060	14930	14780	14640	14470	14300	14060	13870	13650
	118	14	33020	30970	28430	26380	24330	22330	20430	18770	17310	15790	14740	13830	13040	12340	11760	11270	10780	10470	10230	10050	9930	9840	9780	9750	9750	9760	9800	9850	9910	9980	10070	10150	10240	10340	10450	10560	10690	10790	10890	11000	11110	11220	11340	11460	11610	11700	11780
	118	16	33410	31360	28900	26970	25030	23170	21430	19910	18590	17220	16290	15490	14790	14170	13650	13210	12760	12470	12240	12060	11920	11810	11720	11630	11570	11520	11470	11420	11380	11350	11310	11290	11280	11270	11270	11270	11280	11290	11290	11300	11300	11300	11300	11290	11270	11240	11190
	118	21	27400	27460	27520	27460	27300	27020	26690	26360	26080	25800	25620	25480	25320	25100	24750	24210	23290	22400	21460	20590	19830	19180	18600	18000	17640	17310	17020	16780	16610	16480	16330	16210	16120	16040	15880	15760	15690	15690	15610	15550	15520	15470	15360	15190	14990	14880	14720
	118	24	33500	31290	28680	26640	24630	22720	20950	19410	18100	16740	15830	15040	14370	13780	13290	12870	12460	12200	12000	11840	11740	11660	11610	11580	11570	11570	11580	11610	11640	11680	11730	11780	11840	11900	11960	12020	12090	12140	12180	12220	12250	12260	12250	12230	12160	12080	11960
	118	55	11710	11560	11390	11250	11100	10960	10810	10670	10550	10390	10270	10150	10040	9920	9810	9690	9550	9440	9330	9230	9130	9030	8930	8790	8680	8550	8430	8290	8160	8030	7850	7720	7580	7440	7290	7150	6980	6850	6710	6570	6410	6250	6060	5870	5620	5420	5210
	118	56	15220	15120	15000	14890	14790	14690	14580	14470	14370	14240	14140	14040	13940	13830	13730	13630	13490	13390	13300	13200	13110	13010	12920	12790	12680	12560	12430	12290	12150	12000	11810	11660	11500	11360	11200	11050	10880	10750	10610	10480	10340	10200	10040	9890	9680	9510	9330
	118	57	31270	31590	31980	32290	32570	32830	33020	33140	33180	33150	33060	32940	32780	32610	32430	32240	32020	31840	31670	31500	31320	31130	30900	30570	30260	29880	29460	28980	28460	27900	27150	26550	25910	25260	24590	23940	23170	22580	21990	21410	20810	20220	19590	19000	18310	17800	17280
	118	58	36120	35790	35280	34810	34280	33730	33170	32630	32130	31530	31060	30580	30080	29540	28980	28380	27590	26930	26260	25620	25010	24410	23820	23090	22530	21970	21440	20950	20490	20080	19610	19300	19010	18770	18540	18340	18110	17940	17750	17570	17370	17170	16960	16760	16540	16390	16240
	118	59	10810	10710	10590	10490	10370	10260	10150	10030	9920	9790	9680	9580	9460	9340	9210	9080	8910	8760	8630	8490	8370	8250	8130	7980	7850	7720	7600	7460	7340	7210	7060	6940	6840	6740	6630	6540	6440	6360	6280	6210	6130	6050	5960	5870	5750	5650	5540
	118	60	9880	9840	9800	9760	9730	9690	9660	9630	9600	9570	9550	9530	9500	9470	9450	9420	9380	9350	9310	9280	9230	9190	9130	9040	8970	8870	8770	8670	8560	8450	8310	8190	8080	7970	7840	7720	7580	7460	7330	7210	7060	6900	6710	6500	6210	5960	5690
	118	61	42150	40010	37400	35310	33210	31160	29230	27500	25960	24310	23130	22060	21080	20160	19350	18590	17770	17200	16720	16320	16010	15750	15550	15340	15210	15080	14970	14870	14780	14690	14600	14530	14490	14470	14460	14480	14520	14570	14620	14680	14720	14760	14770	14750	14640	14520	14320
	118	62	9630	9430	9190	9000	8790	8570	8350	8140	7930	7690	7510	7340	7180	7030	6900	6780	6660	6570	6490	6430	6370	6320	6270	6210	6150	6080	6020	5940	5870	5800	5700	5630	5550	5480	5400	5320	5230	5150	5070	4990	4900	4810	4690	4570	4390	4250	4070
[truncated: 429 more columns]

## Sheet: Em Spec
Photon Counts	C^N	N^N
Wavelength (nm)			388.998	389.364	389.73	390.096	390.462	390.827	391.193	391.558	391.923	392.289	392.654	393.019	393.384	393.749	394.114	394.478	394.843	395.208	395.572	395.937	396.301	396.665	397.03	397.394	397.758	398.122	398.486	398.85	399.213	399.577	399.94	400.304	400.667	401.031	401.394	401.757	402.12	402.483	402.846	403.209	403.572	403.935	404.297	404.66	405.022	405.385	405.747
	1	1	29.5	28.1	26.4	23.9	20.9	17.7	14.1	10.2	6.3	3	0.1	-2.5	-4.9	-6.2	-7.3	-8	-7.7	-6.7	-5.2	-3.5	-1.9	0	2	4.3	7	9.5	11.2	12.5	14.4	16.5	18	19	19.9	21	21.8	22.4	22.6	22.1	21.2	19.8	17.8	15.4	12.7	9.7	6.2	2.6	-0.2
	1	5	36.3	34.2	31.6	28.4	24.5	20.4	16	11.5	7.1	3.3	-0.1	-3	-5.6	-7.1	-8.2	-9	-8.6	-7.6	-6.3	-4.9	-3.5	-1.7	0	1.9	4.2	6.3	7.9	9	10.7	12.8	14.5	15.8	17.1	18.6	19.5	20.3	20.7	20	18.9	17.1	14.4	11.4	7.8	4	0.2	-3.8	-6.8
	1	7	31.5	30.2	28.4	26	23	19.7	16.1	12.3	8.5	5.3	2.5	0	-2.3	-3.8	-4.8	-5.6	-5.4	-4.5	-3.2	-1.8	-0.4	1.3	3	5	7.5	9.8	11.4	12.6	14.1	15.9	17.1	18	18.8	19.7	20.2	20.5	20.6	19.9	18.7	17	14.7	11.9	8.9	5.6	1.8	-2	-4.8
	1	11	37.8	37.1	36	34.2	31.6	28.6	25.2	21.5	17.7	14.3	11.3	8.6	6.1	4.6	3.6	3.1	3.7	5.3	7.4	9.7	11.9	14.7	17.7	20.8	24.2	27.3	29.9	31.6	33.6	35.8	37.4	38.7	40	41.6	43	44.5	45.9	46.5	47	47.2	46.7	45.9	44.5	42.7	40.4	37.8	35.7
	1	14	19.1	18.2	16.9	15	12.4	9.5	6.1	2.6	-0.8	-3.6	-6.1	-8.2	-10	-10.9	-11.6	-11.9	-11.4	-10.1	-8.4	-6.8	-5.3	-3.6	-1.8	0.1	2.3	4.5	6	7.1	8.7	10.4	11.8	12.9	13.9	15.2	16.3	17.3	18.1	18.1	17.5	16.6	15.1	13.2	10.9	8.3	5.3	2.3	0.1
	1	16	25.3	23.9	22.1	19.7	16.6	13.4	9.8	6.1	2.4	-0.7	-3.4	-5.8	-8	-9.2	-10	-10.5	-10	-9	-7.4	-5.7	-4.1	-2.2	-0.2	1.9	4.5	6.9	8.7	10	11.7	13.9	15.7	17.2	18.6	20.4	21.9	23.3	24.4	24.6	24.4	23.5	21.9	19.8	17	13.8	10.1	6.3	3.2
	1	21	36.4	34.9	33	30.4	27.2	23.9	20.2	16.2	12.2	8.6	5.4	2.3	-0.5	-2.4	-3.7	-4.8	-4.8	-4.3	-3.4	-2.1	-0.9	0.9	2.7	4.7	6.9	8.9	10.3	11.2	12.5	13.9	15.1	15.8	16.6	17.4	17.7	17.7	17.6	16.8	15.7	13.8	11.2	8.3	5.1	1.5	-2	-5.4	-7.9
	1	24	25	23.9	22.4	20.3	17.6	14.7	11.5	8.1	4.7	1.8	-0.8	-3	-5	-6.2	-7.1	-7.7	-7.3	-6.4	-5.1	-3.8	-2.5	-0.9	0.8	2.8	5.2	7.5	9.3	10.7	12.7	15.2	17.3	19	20.6	22.4	23.7	24.8	25.5	25.3	24.5	23.1	20.9	18.2	14.9	11.2	7.2	3	-0.1
	1	55	23.4	22.6	21.3	19.3	16.6	13.7	10.4	7.1	3.8	1.2	-1	-2.7	-4.3	-4.9	-5.2	-5.4	-5	-4.1	-3.1	-2.2	-1.8	-1.4	-0.8	-0.1	1.2	2.4	3.3	4	5.4	7.3	9	10.3	11.8	13.5	14.7	15.6	16	15.7	15.1	13.7	11.8	9.7	7.3	4.6	1.7	-1.1	-3
	1	56	26.8	24.8	22.5	19.7	16.3	12.8	9.2	5.6	2.1	-0.8	-3.4	-5.5	-7.2	-8	-8.5	-8.7	-8	-6.7	-5	-3.3	-1.6	0.5	2.9	5.4	8.4	11.3	13.7	15.6	18	20.6	22.8	24.6	26.2	27.8	28.9	29.8	30.5	30.3	29.6	28.5	26.9	24.8	22.4	19.7	16.9	14.1	12.2
	1	57	48.8	47.4	45.4	42.8	39.6	36	32	27.7	23.3	19.4	15.7	12.3	9.2	6.8	5	3.3	2.6	2.4	2.7	3.2	3.7	4.4	5.2	6.4	7.8	9.3	10.3	10.8	12	13.7	15	16	17	18.2	19.1	19.8	20.3	19.8	19	17.6	15.7	13.4	10.8	7.7	4.4	1.1	-1.4
	1	58	27.8	26.7	25.2	23.2	20.6	18	15	12	9	6.4	4.1	1.9	0	-1.1	-2	-2.6	-2.4	-1.4	0	1.6	3.2	5	7	9.3	12	14.5	16.5	17.8	19.5	21.5	23	24.3	25.5	26.9	28	29.1	30	30.3	30.2	29.8	29	27.9	26.7	25.2	23.5	21.9	21.3
	1	59	28.8	27.2	25.3	22.8	19.9	16.8	13.5	10	6.8	3.9	1.5	-0.7	-2.7	-4	-4.9	-5.7	-5.7	-5.1	-4.3	-3.4	-2.6	-1.4	-0.2	1.2	3	4.6	5.9	6.7	7.9	9.4	10.6	11.5	12.3	13.3	14	14.6	14.9	14.5	13.8	12.6	10.9	8.7	6.1	3.3	0.1	-3.3	-5.8
	1	60	30.8	30.3	29.5	28	26	23.7	20.8	17.6	14.3	11.1	8.1	5.2	2.5	0.5	-1.1	-2.4	-2.9	-2.8	-2.2	-1.5	-0.5	0.8	2.2	3.7	5.6	7.3	8.6	9.5	10.9	12.5	13.8	14.8	15.6	16.6	17.4	18	18.5	18.3	17.9	17	15.4	13.6	11.5	9	6.2	3.2	0.9
	1	61	31.4	30.9	30	28.3	26	23.3	20	16.5	12.9	9.6	6.8	4.3	2	0.5	-0.4	-1	-0.5	0.6	2.1	3.7	5.1	6.8	8.4	9.9	11.7	13.3	14.2	14.7	15.6	16.8	17.6	18.1	18.6	19.4	19.9	20.4	20.6	19.9	19	17.6	15.5	13.2	10.5	7.5	4.2	0.8	-1.6
	1	62	46.2	44.9	43.3	41.3	38.8	36.2	33.3	30.4	27.7	25.3	23.2	21.5	19.8	18.8	18.2	17.7	18.2	19.2	20.5	22.2	23.8	25.5	27.3	29.2	31.2	33.2	34.6	35.6	37.1	38.8	40.4	41.9	43.3	45.4	47.3	49.4	51.2	52.3	53.1	53.2	52.6	51.4	49.7	47.6	45.1	42.4	40.4
	2	1	26.1	24.9	23.3	21.3	18.9	16.4	13.6	10.8	7.9	5.5	3.3	1.4	-0.6	-1.9	-2.8	-3.7	-3.7	-3.4	-2.7	-1.9	-1	0.4	1.9	3.8	6.1	8.3	9.9	10.9	12.5	14.5	15.9	16.9	17.7	18.8	19.3	19.5	19.5	18.5	17.5	15.8	13.5	10.7	7.4	3.9	0.1	-3.7	-6.6
	2	5	19.5	19	18.4	17.1	15.1	12.6	9.4	6.2	2.8	0	-2.5	-4.6	-6.5	-7.3	-7.6	-7.5	-6.3	-4.5	-2.3	-0.2	1.9	4.2	6.4	8.3	10.4	12.5	13.9	15	16.6	18.6	20.1	21.3	22.7	24.6	26.1	27.6	28.6	28.6	28	26.8	24.8	22.1	18.6	14.8	10.7	6.5	3.3
	2	7	24.8	25	24.7	23.4	20.9	17.8	14	9.6	5	1.1	-2.2	-4.9	-7	-8.2	-8.6	-8.6	-7.5	-5.8	-3.4	-0.8	1.4	3.8	6.1	8.3	11.1	14	16.4	18.6	21.6	25.2	28.4	31.2	34.1	37	39.4	41.3	42.6	42.2	41	38.6	35.3	31.6	26.9	21.4	15.6	9.8	4.9
	2	11	74.8	73.4	71.5	68.5	64.6	60.2	55.2	49.7	44.1	39.1	34.4	30.2	26.3	23.5	21.6	20.2	20	20.6	22	23.7	25.3	27.3	29.5	31.8	34.5	37	38.9	40.3	42.4	44.8	46.9	48.8	50.6	52.7	54.6	56.2	57.5	58	57.8	56.8	54.9	52.5	49.4	45.6	41.5	37.3	34.2
	2	14	33.3	31.5	29.6	27	23.9	20.5	16.9	13.2	9.4	6.2	3.2	0.4	-2.3	-4.1	-5.7	-7.1	-7.4	-7.2	-6.7	-6	-5.2	-3.7	-2.1	-0.2	2.2	4.7	6.8	8.4	10.8	13.6	15.9	17.7	19.3	20.9	21.9	22.5	22.6	21.4	19.7	17.1	13.6	9.5	4.9	0.4	-4.2	-8.7	-12
	2	16	4.6	5.3	5.6	5.2	4.2	2.8	1	-1	-3.1	-4.8	-6.7	-8.4	-10.6	-12	-13.2	-14.2	-14.4	-14	-13.4	-12.8	-12.1	-11.1	-9.9	-8	-5.5	-3	-1	0.7	2.8	5.2	7	8.8	10.2	11.6	12.1	12.2	11.7	10.1	8.2	5.7	2.6	-1.2	-5.3	-9.5	-13.8	-17.9	-20.7
	2	21	24.6	23.8	22.6	20.6	17.9	14.9	11.4	7.5	3.4	-0.2	-3.3	-6.3	-9	-10.8	-12.1	-12.9	-12.9	-12.2	-10.9	-9.5	-8.1	-6.6	-5.1	-3.3	-1.2	0.6	1.8	2.6	3.8	5.4	6.5	7.3	8.1	9.2	9.9	10.5	11	10.8	10.5	9.5	7.9	6.1	3.9	1.2	-1.9	-5	-7.4
	2	24	18.7	19.7	20.3	20.2	19	17.3	15.2	12.4	9.4	6.8	4.2	1.7	-0.8	-2.7	-4.3	-5.9	-6.7	-6.9	-6.9	-7.2	-7.3	-7.2	-7	-6.6	-5.3	-3.7	-2.3	-1.3	0.7	3.3	5.8	8.2	10.8	13.4	15.2	16.8	17.8	17.6	16.8	15.2	12.8	9.7	6.1	2.1	-2.1	-6.6	-9.9
	2	55	45.5	43	39.9	36.3	32.2	28	23.4	19	14.7	11	7.7	4.8	2.3	0.7	-0.4	-1.3	-1.4	-0.7	0.4	1.3	2.3	3.5	4.9	6.6	8.5	10.3	11.5	12.3	13.4	15	16.4	17.3	18.1	19.4	20.3	21.2	21.8	21.9	21.6	20.7	19.3	17.3	14.8	11.8	8.4	4.9	1.9
	2	56	15.7	14.5	13.1	11.1	8.7	6.1	3.3	0.4	-2.4	-4.8	-6.9	-8.6	-10.3	-11.2	-11.9	-12.5	-12.2	-11.4	-10.2	-8.8	-7.3	-5.7	-3.8	-1.6	1.1	3.7	5.9	7.7	9.9	12.4	14.4	16	17.3	18.8	19.8	20.6	21	20.5	19.6	18.1	16.1	13.8	11.2	8.4	5.3	2.1	-0.1
	2	57	38.1	36.1	33.6	30.5	27	23.1	19	14.8	10.6	6.8	3.4	0.2	-2.8	-5	-6.8	-8.3	-8.9	-8.9	-8.3	-7.4	-6.4	-4.9	-3.3	-1.3	1.2	3.5	5.4	6.8	8.5	10.6	12.2	13.3	14.3	15.5	16.2	16.6	16.8	16.2	15.2	13.6	11.4	8.9	5.9	2.7	-0.8	-4.5	-7.2
	2	58	37.4	36.1	34.3	32.1	29.2	26.3	23	19.7	16.5	13.8	11.4	9.4	7.7	6.8	6.2	5.6	5.9	6.6	7.8	9.1	10.4	12	13.6	15.6	18	20.4	22.2	23.3	24.9	26.6	27.7	28.5	28.9	29.2	29.1	28.8	28.5	27.5	26.3	24.6	22.6	20.4	18	15.4	12.5	9.7	7.8
	2	59	27.6	26.9	26	24.6	22.7	20.5	17.9	15.1	12	9.3	6.7	4.2	1.9	0.2	-1.2	-2.6	-3.1	-2.8	-2.1	-1.2	-0.4	1	2.3	3.9	6.1	8.1	9.6	10.7	12.2	13.9	15.2	16.2	16.9	17.8	18.3	18.6	18.6	17.8	16.6	14.8	12.6	10.2	7.5	4.5	1.4	-1.7	-3.8
	2	60	14	13.9	13.3	11.9	9.9	7.5	4.6	1.3	-2.2	-5.2	-7.9	-10.3	-12.5	-13.9	-14.7	-15.2	-14.7	-13.4	-11.7	-9.8	-8.1	-6.1	-4.1	-2.1	0.4	2.5	4	5	6.5	8.3	9.6	10.7	11.9	13.3	14.3	15	15.4	15	14.1	12.5	10.3	7.7	4.3	0.6	-3.3	-7.2	-10
	2	61	29	27.4	25.4	22.7	19.4	15.9	11.9	7.9	3.9	0.5	-2.6	-5.4	-8.1	-9.8	-11.1	-12.4	-12.7	-12.4	-11.8	-10.9	-9.7	-8	-6.2	-4	-1	2	4.3	6.3	8.6	11	13	14.3	15.5	16.7	17.1	17.4	17.5	16.7	15.8	14.5	12.7	10.6	8.3	5.7	2.8	-0.4	-2.6
	2	62	20.4	18.8	16.9	14.4	11.4	8.3	4.9	1.5	-1.9	-4.6	-6.9	-8.9	-10.8	-11.9	-12.5	-12.8	-12.4	-11.4	-9.9	-8.3	-6.7	-4.9	-3	-0.9	1.4	3.6	5	6	7.4	8.9	10	10.8	11.6	12.7	13.5	14.2	14.7	14.5	13.9	12.7	11.1	9	6.4	3.4	0	-3.5	-6
	5	1	33	30	26.9	23.5	19.7	15.9	12.1	8.3	4.6	1.5	-1	-3.3	-5.2	-6.2	-7.2	-8.2	-8.2	-7.9	-7.4	-6.6	-5.8	-4.5	-3	-1.4	0.9	3.4	5.4	7.2	9.6	12.8	15.6	18	20.5	23	25	26.9	28.4	28.7	28.3	27.1	24.8	21.9	18.2	13.9	9	3.7	-0.5
	5	5	18.8	17.9	16.7	15	12.9	10.6	7.9	5	2	-0.6	-2.9	-4.9	-6.8	-8	-8.5	-8.8	-8	-6.4	-4.3	-2	0.3	2.8	5.3	8.1	11.1	14	16.4	18.3	20.6	23.2	25.4	27.2	28.7	30.7	32.2	33.1	33.6	33	31.7	29.7	26.9	23.8	20.2	16.3	12.1	7.9	4.8
	5	7	15.8	14.7	13.3	11	8	4.8	1.3	-2.5	-6.2	-9.3	-12	-14.4	-16.5	-17.6	-18	-18	-17.2	-15.7	-14	-12.2	-10.8	-9.1	-7.7	-6.7	-5.1	-3.7	-3	-3	-2	-0.7	0.5	1.8	3.3	5.2	6.9	8.6	10	10.5	10.5	9.8	8.1	6	3	-0.5	-4.4	-9	-12.8
	5	11	3.3	4.4	5	5.2	4.9	4.2	2.9	1.2	-0.9	-2.9	-5	-7.1	-9.4	-11.1	-12.3	-13.5	-13.7	-13.1	-12.2	-11.1	-9.8	-7.8	-5.9	-3.8	-1.6	0.4	1.9	2.7	3.7	5	5.9	6.7	7.6	8.8	10.2	11.7	13.3	14.1	14.9	15.2	15	14.1	12.6	10.8	8.8	6.7	5
	5	14	52.9	50.7	47.8	44	39.3	34.1	28.4	22.6	16.8	11.7	7.2	3.3	0	-2.3	-3.3	-3.8	-3	-1.3	0.9	3.6	6.2	8.7	10.8	12.7	14.6	16.2	16.6	16.5	16.6	16.7	16.3	15.7	15.5	16	16.3	16.8	17.1	17	16.9	16.5	15.4	14.4	12.8	10.9	8.8	6.1	4.1
	5	16	48.4	47.8	46.7	44.8	42.1	38.9	34.9	30.5	25.7	21	16.5	12.3	8.2	5.1	2.6	0.6	0	0.2	1.1	2.5	4.1	6.3	8.8	11.3	14.3	17	19.2	20.9	23	25.5	27.9	29.5	31.1	32.7	33.8	34.8	35.6	35.3	34.4	32.8	30.1	26.9	23.2	19.4	14.9	10.4	6.8
	5	21	7.7	6.8	5.8	4.2	2.2	0.2	-2.2	-4.6	-7	-8.9	-10.4	-11.7	-12.8	-13.3	-13.4	-13.4	-12.7	-11.5	-9.9	-8.4	-7.1	-5.4	-3.7	-1.8	0.5	2.6	4.2	5.4	7	8.9	10.4	11.4	12.5	13.7	14.5	15.2	15.6	15.2	14.3	12.7	10.5	8.1	5.2	2	-1.5	-5	-7.6
	5	24	31.6	30.9	29.8	28	25.7	23.1	20	16.9	13.7	10.8	8.1	5.5	3	1.1	-0.5	-2.1	-2.8	-3.1	-2.9	-2.7	-2.6	-2.2	-1.7	-0.8	0.6	2	3.1	3.8	5.1	6.7	8.2	9.6	11.1	12.8	14.2	15.6	16.7	16.8	16.5	15.6	13.8	11.5	8.6	5.2	1.5	-2.4	-5.5
	5	55	32.2	31.8	31.1	29.7	27.5	25	22	18.7	15.1	11.9	8.8	5.8	3	0.6	-1.5	-3.3	-4.5	-5	-5.1	-4.8	-4.5	-3.7	-2.7	-1.2	1	3.3	5.1	6.6	8.6	11	13	14.6	15.9	17.4	18.2	18.7	18.8	18.1	17	15.1	12.6	9.9	7	3.7	0.2	-3.2	-5.6
	5	56	23.5	22.4	20.9	18.7	15.9	13	9.6	6.3	3.1	0.4	-1.8	-3.6	-5.1	-5.6	-5.6	-5.4	-4.3	-2.5	-0.2	2	4.1	6.4	8.7	11.1	13.8	16.4	18.2	19.5	21.1	23.1	24.5	25.6	26.6	27.7	28.4	29	29.4	29	28.4	27.2	25.5	23.6	21.3	18.7	15.7	12.8	10.7
	5	57	20.2	19.7	18.8	17.2	15	12.6	9.6	6.3	2.9	-0.2	-3.2	-5.8	-8.3	-10.2	-11.4	-12.3	-12.3	-11.5	-9.9	-8.3	-6.7	-4.5	-2.1	0.3	3	5.5	7.1	7.9	9.1	10.6	11.6	12.1	12.5	13.3	14.1	14.6	15.2	15	14.7	13.8	12.2	10.1	7.4	4.1	0.3	-3.7	-7
	5	58	16.8	16.3	15.4	14	12.1	9.8	7.1	4.2	1.3	-1.3	-3.7	-5.9	-7.9	-9.2	-10.2	-10.9	-10.7	-9.8	-8.6	-7.4	-6.3	-4.8	-3	-1.2	1	3.1	4.7	5.9	7.8	9.9	11.8	13.4	15	16.9	18.5	20	21.1	21.3	21.3	20.5	19.2	17.4	15	12.2	9.2	6.2	4.2
	5	59	21	20	18.8	17.1	14.8	12.4	9.6	6.7	3.5	0.7	-1.8	-4.1	-6.2	-7.5	-8.5	-9.1	-8.8	-7.8	-6.2	-4.6	-2.8	-0.9	1.2	3.4	5.8	7.7	9.1	10	11.2	13	14.3	15	15.9	17.2	18.2	19.2	20.1	20.1	19.9	19.2	17.6	15.5	13	10	6.6	3	0.4
	5	60	36.4	35.1	33.5	31.2	28.4	25.2	21.7	17.9	14.2	11.1	8.4	6	3.7	2.4	1.5	0.9	1.2	2.2	3.4	4.8	6.2	7.9	9.7	11.6	13.9	15.9	17.4	18.5	20.2	22.1	23.4	24.3	25.1	26.2	27	27.6	28	27.4	26.6	25.3	23.4	21.1	18.4	15.3	12	8.7	6.2
	5	61	8.6	6.6	4.5	1.7	-1.5	-4.8	-8.2	-11.5	-14.7	-17.1	-19.1	-20.7	-22.3	-22.9	-22.8	-22.7	-21.7	-20.3	-18.8	-17.3	-15.9	-14.2	-12.5	-10.8	-8.6	-6.5	-5.1	-4.3	-3.1	-1.3	0.3	1.5	3	4.8	6	6.9	7.7	7.8	7.5	6.9	5.4	3.2	0.4	-2.6	-5.9	-9.5	-11.9
	5	62	21.7	20.1	18.3	16	13.1	10.1	6.9	3.5	0.3	-2.4	-4.6	-6.6	-8.3	-9	-9.2	-9.4	-8.6	-7.1	-5.4	-3.3	-1.6	0.3	2.2	4.1	6.2	8	9.1	9.6	10.6	11.9	12.9	13.4	14.1	15.2	15.9	16.7	17.5	17.6	17.3	16.5	15.1	13.3	11.1	8.5	5.5	2.6	0.6
	7	1	80	77.7	75.2	72.3	68.9	65.5	61.8	57.8	53.6	49.6	45.6	41.7	37.8	34.8	31.7	29	27.5	26.9	26.8	27.2	28.2	29.8	31.8	34	36.7	39.7	41.9	43.7	46.1	48.7	51	53.1	55.1	57.1	58.6	60	61	61.1	60.7	59.5	57.5	54.8	51.2	47.1	42.9	38.7	35.3
	7	5	45.8	44.3	42.5	40	36.9	33.6	30	26.2	22.3	19.2	16.4	13.9	11.7	10.4	9.3	8.2	8.1	8.8	9.8	10.6	11.5	12.8	14.3	16.1	18.5	20.8	22.9	24.8	27.3	30.6	33.6	36.3	38.7	41.3	43.7	46.3	48.6	49.7	50.3	50.5	49.9	48.8	47.1	45	42.3	39.5	37.4
	7	7	50	47.6	45.1	42	38.5	35	31.2	27.3	23.7	20.8	18.2	15.9	14.3	13.6	13.1	13.2	14.3	16	18.1	20.3	22.7	25.4	28.3	31.2	34.5	37.8	40.3	42.3	44.7	47.3	49.3	50.9	52.1	53.1	53.7	54	53.7	52.6	51	48.8	46	42.9	39.7	36.5	33.3	30.3	28.5
	7	11	51.3	50.8	50.2	49	47.4	45.7	43.6	41.4	39	36.8	34.9	33.2	31.4	30	28.8	27.7	27.3	27.2	27.6	28.3	29	30.1	31.6	33.4	35.8	38.2	40.2	41.7	44.1	47.2	49.6	51.4	53	55	56.5	57.8	58.6	58.4	58	57	55.2	53.4	51.1	48.5	46	43.5	41.9
	7	14	50.3	49.9	49	47.4	44.9	41.9	38	33.6	28.6	23.8	19	14.6	10.7	7.7	4.9	2.7	1.9	2.1	3.4	5	6.8	9.1	11.6	14.4	17.5	20.4	22.5	24	25.5	27.5	28.7	29.6	29.9	30.2	30.4	30.6	30.5	29.7	28.6	26.9	25	23.1	20.9	18.3	15.5	12.6	10.3
	7	16	78.1	75.5	72.5	68.8	64.7	60.5	56	51.2	46.4	42.1	38.2	34.7	31.2	28.9	27.2	25.8	25.5	26.1	27.3	28.7	30.3	32.6	35	37.8	41.2	44.4	47.2	49.7	53	56.6	59.5	61.7	63.7	65.8	66.9	67.5	67.4	66	63.9	60.7	56.9	52.9	48.1	43.2	38.5	33.9	30.7
	7	21	24.2	23.2	21.7	19.6	16.8	13.6	9.8	5.8	1.6	-2.2	-5.6	-8.6	-11.1	-12.8	-13.8	-14	-13	-10.9	-7.9	-4.8	-1.6	2	5.6	9.4	13.2	16.6	19.2	20.9	22.9	24.9	26.4	27.2	27.9	29.1	29.9	30.6	31.2	30.8	30.1	28.7	26.9	24.4	21.6	18.5	14.8	11.1	8.3
	7	24	37.2	36.3	34.9	32.8	30	26.8	23.2	19.2	15.3	11.8	8.5	5.6	2.8	0.9	-0.6	-1.9	-2	-1.5	-0.6	0.5	1.6	3.1	4.8	6.7	9	11.1	12.6	13.8	15.4	17.3	18.7	20	21.1	22.6	23.8	25	25.9	25.9	25.7	24.9	23.6	21.6	19.2	16.2	12.9	9.5	7.1
	7	55	40.5	39.3	37.6	35.3	32.4	29.3	25.9	22.4	18.8	15.8	13.2	10.9	8.8	7.6	6.8	6.3	6.7	7.5	8.8	10.3	11.9	13.7	15.5	17.4	19.7	21.8	23.3	24.3	25.8	27.5	28.8	29.7	30.6	31.7	32.5	33.1	33.5	33.2	32.7	31.5	29.7	27.6	25.3	22.8	20	17.1	15.4
	7	56	22.9	23	22.7	21.7	20	17.9	15.3	12.4	9.4	6.7	4.4	2.3	0.3	-1	-1.9	-2.6	-2.4	-1.5	-0.4	0.9	2.2	3.8	5.5	7.7	10.2	12.7	14.7	16.2	18.1	20.3	22	23.1	24	25.2	25.8	26.1	26.2	25.3	24.2	22.6	20.5	18.3	15.8	13.1	10.1	7.1	5.1
	7	57	43.4	41.5	39.4	36.5	33.2	29.8	26.2	22.6	19.1	16.3	13.7	11.5	9.5	8.3	7.3	6.4	6.3	6.8	7.7	8.5	9.1	10.2	11.4	12.9	15.1	17.3	19	20.4	22.3	24.6	26.4	27.9	29.2	30.6	31.5	32.1	32.6	32	30.8	29	26.5	23.7	20.3	16.6	12.6	8.5	5.1
	7	58	36.2	35	33.3	30.9	28	24.8	21.1	17.3	13.4	10	7.1	4.6	2.2	0.7	-0.5	-1.2	-0.8	0.2	1.5	3	4.4	6.1	8	10.1	12.4	14.6	16.1	17.2	18.8	20.7	22.2	23.2	24.1	25.4	26.4	27.2	27.7	27.2	26.5	25.3	23.5	21.3	18.8	15.9	12.8	9.8	7.7
	7	59	42.8	41.7	40.3	38.2	35.5	32.7	29.5	26.2	23	20.3	17.9	16	14.4	13.7	13.5	13.4	14.5	16	17.9	20	21.9	24.1	26.2	28.6	31.3	33.9	36	37.7	39.9	42.5	44.8	46.8	48.7	50.8	52.4	53.8	54.7	54.5	53.9	52.5	50.2	47.3	44	40.3	36.4	32.4	29.5
	7	60	41.1	39.5	37.5	34.8	31.6	28.2	24.4	20.6	16.9	13.8	11.3	9.2	7.5	6.7	6.5	6.7	7.9	9.8	12	14.2	16.2	18.5	20.8	23.2	26	28.6	30.7	32.2	34.3	36.9	39	40.9	42.8	45	46.7	48.1	49.3	49.4	49.1	48	46.3	43.9	41	37.7	34.1	30.3	27.6
	7	61	39.7	38.7	37.4	35.2	32.4	29.4	25.9	22.4	18.9	16	14	12.6	11.5	11.4	11.6	12.3	14.3	16.2	18.7	21.4	23.9	26.3	28.7	31	33.9	36.3	38.2	39.7	41.9	44.5	46.8	48.5	50	52.1	53.6	55.2	56.5	56.5	56.4	55.3	53.2	50.6	47.8	44.7	41	37.1	34.3
	7	62	76.8	74.8	72.5	69.3	65.4	61.2	56.4	51.6	46.7	42.3	38.3	34.6	31.3	28.8	26.9	25.2	24.7	25.1	26	27.1	28.3	30	31.8	33.9	36.5	39	40.9	42.3	44	46	47.4	48.5	49.3	50.4	51	51.3	51.5	50.8	49.9	48.4	46.5	44.1	41.6	38.8	35.7	32.6	30.6
	8	1	29.2	27.4	25.2	22.4	19.2	15.8	12.3	8.7	5.3	2.5	0.2	-1.8	-3.5	-4.4	-4.9	-5.2	-4.6	-3.6	-2.3	-1	0.3	1.8	3.4	5.2	7.4	9.5	11.1	12.3	14.1	16.2	17.9	19.2	20.4	21.7	22.5	23.1	23.1	22.3	21.1	19.1	16.3	13.2	9.7	6	2.1	-1.9	-4.8
	8	5	24.5	23.7	22.5	20.6	18.2	15.6	12.5	9.3	6.1	3.3	0.8	-1.4	-3.4	-4.6	-5.3	-5.8	-5.2	-4.2	-2.9	-1.5	-0.2	1.4	3.1	4.9	7	8.9	10	10.7	11.9	13.3	14.4	15.1	15.6	16.5	16.8	17	17	16.2	15.2	13.9	12.1	9.8	7.2	4.3	1.4	-1.5	-3.5
	8	7	15.5	14.5	13.1	11.1	8.6	5.8	2.6	-0.8	-4.1	-7	-9.5	-11.7	-13.7	-14.8	-15.5	-15.9	-15.4	-14.4	-12.8	-11.2	-9.7	-8	-6.2	-4.3	-2.2	-0.2	1.1	1.9	3.1	4.6	5.7	6.5	7.3	8.3	9	9.7	10.1	9.7	8.9	7.5	5.5	2.9	0	-3.3	-7	-10.9	-13.9
	8	11	20.5	20.4	19.9	18.7	16.8	14.6	12	9.2	6.4	3.9	1.6	-0.3	-2.2	-3.5	-4.5	-5.3	-5	-4.1	-2.8	-1.6	-0.5	0.9	2.4	4.3	6.6	9	10.8	12.1	14	16.2	18.3	20	21.8	23.8	25.4	26.8	27.8	27.9	27.5	26.4	24.7	22.1	19	15.5	11.5	7.3	3.8
	8	14	16.6	15.4	13.8	11.6	8.9	5.8	2.3	-1.3	-4.9	-8	-10.9	-13.4	-15.9	-17.5	-18.6	-19.5	-19.6	-18.8	-17.5	-15.9	-14.3	-12.3	-10.1	-7.7	-4.9	-2.2	-0.2	1.2	2.9	4.6	5.8	6.4	7	7.6	7.7	7.8	7.7	6.6	5.3	3.4	1	-1.7	-4.8	-8.1	-11.7	-15.3	-18
	8	16	33.2	31.6	29.5	26.6	23.1	19.1	14.8	10.4	6.1	2.4	-0.7	-3.4	-5.8	-7.3	-8.4	-9.2	-9	-8.2	-7.1	-5.9	-5	-3.9	-2.7	-1.4	0.4	2.2	3.7	4.8	6.5	8.8	10.9	12.7	14.6	16.8	18.5	20.1	21.3	21.6	21.3	20.2	18.3	15.7	12.6	9	5.2	1.2	-1.9
	8	21	26.6	25	22.9	20.1	16.8	13.4	9.7	5.9	2.2	-1	-3.7	-5.9	-8	-9.1	-9.9	-10.3	-9.7	-8.5	-6.8	-5.2	-3.7	-2	-0.3	1.2	3	4.5	5.4	5.8	6.6	7.6	8.2	8.5	9	10	10.7	11.4	11.9	11.7	11.4	10.6	9.2	7.3	4.8	1.7	-1.4	-4.8	-7.8
	8	24	19.7	18	15.8	12.8	9.2	5.4	1.4	-2.8	-7	-10.4	-13.3	-15.7	-17.8	-18.8	-19.4	-19.5	-18.6	-17.2	-15.6	-14	-12.7	-11.1	-9.5	-7.9	-6	-4.4	-3.3	-2.6	-1.1	0.8	2.4	3.8	5.4	7.3	8.9	10.6	11.8	12	11.8	10.9	9.2	7.1	4.1	0.7	-3	-7	-10.2
	8	55	35.6	33.8	31.6	28.8	25.5	22.1	18.3	14.4	10.6	7.1	4	1.3	-1.1	-2.8	-3.9	-4.8	-4.9	-4.3	-3.2	-1.9	-0.8	0.6	2	3.4	5.1	6.6	7.4	7.7	8.4	9.1	9.6	9.9	10.2	11	11.8	12.7	13.4	13.5	13.5	13.1	12.3	11.1	9.4	7.3	4.6	1.5	-0.9
	8	56	24.5	23.1	21.5	19.2	16.5	13.8	10.7	7.4	4.2	1.3	-1.1	-3.3	-5.3	-6.5	-7.5	-8.2	-8	-7.4	-6.3	-5.2	-4.1	-2.6	-1.2	0.4	2.4	4.2	5.4	6.2	7.5	9.1	10.3	11.2	11.9	13	13.6	14.3	14.7	14.3	13.7	12.6	10.8	8.6	5.8	2.8	-0.8	-4.5	-7.5
	8	57	38.8	37	34.9	32.1	28.6	25	21.2	17.1	13.1	9.5	6.4	3.6	1	-0.7	-2.1	-3.2	-3.4	-3	-2.1	-1.2	-0.5	0.6	1.7	3.1	4.9	6.6	7.8	8.6	10.1	11.9	13.4	14.6	15.8	17.3	18.4	19.3	19.8	19.5	18.8	17.3	15.3	12.9	10.1	6.8	3.3	-0.4	-3.3
	8	58	20.1	19.4	18.3	16.7	14.5	12.1	9.4	6.5	3.4	0.7	-1.7	-4.1	-6.3	-7.8	-8.9	-10	-10.3	-9.7	-8.8	-7.6	-6.5	-5	-3.3	-1.4	1	3.3	5	6.3	8	10	11.5	12.7	13.9	15.1	16.1	16.9	17.6	17.4	16.7	15.5	13.8	11.7	9.3	6.6	3.5	0.3	-2
	8	59	18	17.4	16.3	14.5	12	9.2	6	2.5	-1	-4	-6.7	-9	-11	-12.3	-13.1	-13.6	-13.2	-12.1	-10.6	-9	-7.7	-6.1	-4.5	-2.9	-0.9	1.1	2.5	3.5	5	6.9	8.5	9.8	11	12.5	13.8	14.7	15.2	14.9	14.1	12.5	10.3	7.6	4.4	0.8	-2.9	-6.8	-9.8
	8	60	32.9	31.4	29.6	27.2	24.3	21.3	17.9	14.4	11	8.1	5.7	3.4	1.4	0.2	-0.6	-1.2	-1.1	-0.4	0.7	1.7	2.7	3.9	5.2	6.6	8.3	10	11.1	12.1	13.4	15	16.2	17	17.9	19	19.6	20	20	19.3	18.2	16.5	14.3	11.7	8.9	5.7	2.4	-1	-3.4
	8	61	12.8	11.3	9.5	7	3.8	0.6	-2.9	-6.5	-10.1	-13	-15.5	-17.5	-19.1	-19.9	-20.3	-20.5	-19.5	-17.8	-15.7	-13.6	-11.8	-9.5	-7.1	-4.6	-1.8	1	2.9	4.2	6.1	8.3	9.9	11	12	13.5	14.4	15.1	15.4	14.7	13.7	12	9.6	6.8	3.4	-0.5	-4.8	-9.1	-12.6
	8	62	21.9	20.9	19.7	17.8	15.3	12.5	9.1	5.4	1.6	-1.7	-4.9	-7.7	-10.3	-12.2	-13.6	-14.7	-15	-14.5	-13.5	-12.3	-11.3	-9.9	-8.5	-6.9	-5	-3.2	-1.8	-0.7	0.7	2.5	3.9	5	6.1	7.6	8.9	9.8	10.6	10.6	10.2	9.2	7.6	5.8	3.5	0.8	-2.2	-5.2	-7.4
	9	1	16	15.2	14.1	12.2	9.7	6.8	3.6	0.3	-2.7	-5.2	-7	-8.5	-9.9	-10.6	-10.7	-10.4	-9.7	-8.3	-6.5	-4.7	-3	-1.1	0.6	2.4	4.6	6.7	8.3	9.4	11	12.8	14.4	15.4	16.6	18.2	19.5	20.5	21.1	21	20.4	19.1	17.2	14.6	11.6	8.2	4.5	0.5	-2.5
	9	5	55.9	52.7	49	44.7	40	35.5	31.2	26.8	22.6	19.3	16.5	14.3	12.7	12.2	12.1	12.3	12.9	14.2	15.9	17	17.5	18.2	18.9	20	21.6	22.9	23.8	24.2	25.7	27.9	29.7	31.5	32.9	34.4	35.2	35.1	34.8	33.5	31.6	28.9	25.8	22.3	18.6	15.2	11.6	8.2	6.2
	9	7	13.9	13.3	12.5	10.7	8	5	1.6	-2	-5.7	-9.3	-12.5	-15.7	-18.7	-20.8	-22	-22.7	-22.5	-21.3	-19.2	-16.9	-14.9	-12.2	-9.5	-6.8	-3.6	-0.5	1.6	2.7	4.4	6.3	7.8	9.1	10.6	12.5	14.1	15.4	16.7	16.9	16.7	15.7	14.1	11.8	8.2	4.1	-0.8	-5.9	-10.1
	9	11	256.2	251.1	244.8	237.5	228.9	219.8	210.1	200.1	189.9	180.4	171.4	163.1	155.2	148.7	142.8	137.3	133.2	129.7	126.9	124.3	121.8	119.6	117.7	116.1	114.9	113.7	112.1	110.1	108.9	108.4	107.7	106.9	106.4	106.7	106.8	107	107.3	106.5	105.6	103.8	101.4	98.1	94.4	89.9	84.9	79.7	75.3
	9	14	22.5	21.5	20.1	17.9	14.9	11.7	7.8	3.8	-0.3	-3.8	-6.9	-9.7	-11.9	-13.1	-13.6	-13.6	-12.5	-10.9	-8.6	-6.4	-4.5	-2.7	-1	0.7	2.4	4	4.7	5	5.7	6.9	7.7	8.4	9.4	10.9	11.9	12.9	13.6	13.7	13.3	12.4	10.8	8.8	6.3	3.5	0.5	-2.7	-5
	9	16	37	36.5	35.4	33.6	31.2	28.3	24.7	20.7	16.7	13.1	9.7	6.5	3.6	1.8	0.5	-0.3	0.1	1.1	2.8	4.4	6.2	8.1	10.1	12.3	14.5	16.1	17.2	17.9	18.8	20.2	21.3	22.2	23.2	24.6	25.7	26.7	27.6	27.5	27.1	25.8	23.9	21.5	18.3	14.6	10.4	6.3	3.4
	9	21	24.3	23.4	22	20.1	17.6	14.9	11.6	8.4	5.2	2.5	0.3	-1.6	-3.2	-3.9	-4.1	-3.9	-2.8	-1.1	1.1	3.3	5.4	7.8	10.1	12.3	14.9	17.2	18.9	20.1	21.6	23.5	25	26.1	27.2	28.7	29.8	31	31.9	32.1	32	31.4	30.3	28.8	26.8	24.5	21.9	19	17
	9	24	55.4	53.4	51	47.4	43.2	38.5	33.3	27.7	22	17	12.5	8.6	5.4	3.2	2	1.3	2	3.7	6.1	8.9	11.7	14.7	17.7	20.8	24.2	27.1	29.5	31.1	33.5	36.3	38.4	40.3	42.2	44.4	46.3	48.2	49.9	50.5	50.5	49.4	47.4	44.9	41.9	38.3	34.2	29.9	26.3
	9	55	16.2	15.8	14.9	13.2	10.9	8.3	5.2	1.6	-2.2	-5.7	-8.9	-11.9	-14.6	-16.5	-17.8	-18.6	-18.2	-16.9	-15.1	-13	-10.8	-8.4	-5.9	-3.3	-0.5	1.8	3.4	4.5	6	7.6	8.5	9.1	9.7	10.7	11.3	11.8	12	11.3	10.2	8.6	6.2	3.5	0.4	-3	-6.8	-10.6	-13.3
	9	56	21.5	20.2	18.6	16.4	13.7	10.7	7.3	3.8	0.3	-2.8	-5.6	-8.2	-10.6	-12.1	-13.3	-14.3	-14.2	-13.3	-12	-10.4	-8.7	-6.7	-4.5	-1.9	1	3.9	6.2	8.2	10.6	13.2	15.4	17.2	19.2	21.4	23.2	24.8	26	26.3	26	25.2	23.7	21.8	19.5	16.9	13.8	10.9	9
	9	57	32.1	29.4	26.3	22.5	18.3	13.9	9.2	4.6	0.2	-3.6	-6.6	-9.2	-11.3	-12.5	-13.1	-13.5	-13.1	-12.1	-10.8	-9.5	-8.1	-6.4	-4.7	-2.8	-0.5	1.9	3.8	5.3	7.7	10.3	12.4	14.1	15.7	17.3	18.4	19.1	19.4	18.9	17.8	16.2	14.1	11.5	8.6	5.5	2.2	-1.2	-3.6
	9	58	8.9	10.2	11.1	11	10.2	8.8	6.7	4.3	1.5	-1.1	-3.6	-6	-8.7	-10.5	-12.1	-13.5	-14	-13.9	-13.3	-12.5	-11.7	-10.1	-8.2	-5.8	-2.8	0.2	3.1	5.2	7.8	11	13.6	15.6	17.8	19.9	21.3	22.5	23.6	24	24.3	24.4	23.9	23.3	22	20.6	19.1	17.8	17.6
	9	59	39	38	36.7	34.9	32.5	29.9	26.9	23.6	20.2	17.2	14.4	11.8	9.5	8	6.8	5.9	6	6.8	8.1	9.7	11.2	12.9	14.8	16.8	19.1	21.2	22.5	23.2	24.4	25.7	26.7	27.3	27.9	28.7	29.3	30	30.6	30.3	29.9	29.1	27.8	26.2	24.1	21.7	18.9	16	13.9
	9	60	143.3	144.2	144.6	143.9	142.2	139.6	136	131.6	126.6	121.5	116.3	111.1	105.9	101.6	97.5	93.8	91.4	89.4	88	87	85.9	85.2	84.7	84.2	84.1	83.7	82.7	81.3	80.2	79.7	78.8	77.5	76.1	75	73.4	71.9	70.1	67.4	64.6	61	56.8	52.2	46.9	41.4	35.8	30.5	26.3
	9	61	18.8	16.9	14.6	11.8	8.5	5.1	1.4	-2.3	-5.9	-9	-11.6	-13.9	-15.9	-17	-17.6	-18	-17.4	-16.2	-14.6	-12.8	-11.3	-9.3	-7.5	-5.5	-3.1	-0.8	0.9	2.2	4.1	6.4	8.1	9.5	10.9	12.7	13.9	14.9	15.7	15.7	15.2	14.1	12.4	10.5	8	5.3	2.3	-1	-3.7
	9	62	45.7	44.5	43.1	41	38.4	35.6	32.4	29.2	26	23.3	20.9	18.9	17.1	16.1	15.5	15	15.5	16.7	18.5	20.4	22.4	25	27.8	30.5	33.9	37.4	40.5	43.1	46.1	49.4	52	54.1	56.1	58.2	59.6	60.8	61.5	61.2	60.3	58.6	56.5	53.8	50.5	47.1	43.9	40.4	37.6
	11	1	133.8	134.9	135.8	136	135.2	133.7	131.4	128.1	124.2	120.1	115.6	110.4	104.9	99.7	94.4	88.9	84.3	80.5	77.4	74.9	72.6	71.4	70.8	70.9	71.7	73	74.1	74.8	76.3	78.1	79.3	80	80.5	80.7	80.6	80.2	79.1	76.8	73.9	70.5	66.1	61.3	55.4	49.1	42.4	35.6	29.9
	11	5	125.7	126.4	126.8	126.2	124.8	122.7	119.4	115.1	110.1	104.7	99	92.9	86.2	80	74.3	68.9	64.4	61.2	58.5	56.5	54.7	53.9	53.3	53.1	53.5	53.9	53.9	53.5	53.8	54.3	54.3	54.3	54.6	55.3	55.5	55.5	55	53.6	51.6	48.8	45.2	41.2	36.5	31.3	26.1	20.7	16.4
	11	7	129	127.8	125.8	123.1	119.7	115.7	110.9	105.7	100.4	95.3	90.2	85.1	80.1	75.6	71.5	67.6	64.9	63	61.6	60.5	59.7	59.3	58.9	59.1	59.6	59.7	59.3	58.1	57.4	56.6	55.7	54.5	53.5	52.7	52.2	51.9	51.7	51.1	50.5	49.4	47.7	45.8	43.4	40.2	36.4	32.1	28.6
	11	11	144.6	144.2	143.3	141.7	139.4	136.5	132.6	128.1	123.1	118	112.8	107.3	101.8	96.9	92.3	88.3	85.6	83.8	82.9	82.6	82.9	83.6	84.7	86.2	88	89.3	90	90.2	90.6	91	90.7	90.1	89.5	89	88.1	87.3	86.1	84.2	81.7	78.7	75.1	71	66.4	61.6	56.9	52.1	48.6
	11	14	125.8	123.7	121	117.2	112.7	107.8	102	95.9	89.6	83.7	78	72.4	66.8	62.2	58.1	54.2	51.1	48.6	46.7	44.8	43.1	41.9	40.9	40.2	40.3	40.4	40	39.7	40.1	40.9	41.6	42.1	43	44.1	44.8	45.2	45.4	44.8	43.8	42	39.2	35.7	31.8	27.4	22.7	17.7	13.8
	11	16	111.3	110	108.3	105.7	102.4	98.5	94	89	83.8	78.6	73.7	68.6	63.6	59.3	55.2	51.3	48.7	46.8	45.3	44	42.9	42.4	42.1	42.3	42.9	43.5	43.8	43.7	44.4	45.3	46.1	46.7	47	47.5	47.3	47.2	46.6	44.9	42.8	40.1	36.6	32.6	28.3	23.6	18.6	13.9	10.1
	11	21	54.1	52.5	50.6	48	44.8	41.5	37.8	33.9	30	26.8	23.9	21.2	18.7	17.2	16	15.2	15.3	15.9	17.3	18.5	19.7	20.9	22.2	23.5	25.1	26.5	27	27	27.4	27.9	27.9	27.7	27.5	27.9	27.9	27.9	27.8	26.9	25.9	24.3	22.4	20.3	17.9	15.1	12.1	9	6.8
	11	24	52	51.4	50.4	48.7	46.1	43.3	39.8	36.1	32.3	28.8	25.6	22.8	19.9	17.9	16.4	14.9	14.3	14.2	14.7	15	15.2	15.6	16.2	16.9	18	19	19.6	19.7	20.4	21.7	22.8	23.6	24.5	25.8	26.7	27.5	28.1	27.9	27.3	26.1	24.2	21.8	18.9	15.4	11.7	7.9	5
	11	55	56.1	54.8	53.1	50.9	48.2	45.3	42	38.6	35.1	32	29.4	27.1	24.8	23.2	21.9	20.8	20.3	20.5	21.1	21.7	22.1	22.8	23.5	24.3	25.7	27.2	28	28.6	29.7	31.4	32.7	33.5	34.4	35.7	36.6	37.5	38.1	37.7	36.9	35.3	33.1	30.3	27.1	23.4	19.5	15.3	11.8
	11	56	79.1	79.9	80.5	80.7	80.2	79.8	79	78.3	77.7	77.8	78.6	79.8	81.4	84.3	87.7	91.6	96.7	102.7	109.3	116.3	123.4	130.8	138.6	146.8	155.4	164.3	172.5	180.4	189.2	198.4	207.3	216.1	225	234.3	243.3	252.3	261.1	269	276.6	283.5	289.6	295.2	300.4	305	309.1	313	317.7
	11	57	34.1	33.1	31.5	29.2	26.2	23	19.1	15	10.9	7.2	3.9	1	-1.7	-3.5	-4.9	-6	-6.1	-5.7	-4.7	-3.7	-2.6	-1.2	0.2	1.9	4	6.1	7.6	9	10.9	13.2	15.1	16.7	18.3	20	21.2	22	22.5	22	20.9	19	16.4	13.3	9.8	6.1	2.2	-1.6	-4.2
	11	58	30.9	30.4	29.5	27.9	25.7	23.4	20.6	17.5	14.4	11.7	9.3	7.1	4.9	3.7	2.8	2.2	2.5	3.3	4.5	5.9	7.2	8.8	10.4	12.2	14.4	16.3	17.6	18.4	19.8	21.5	22.8	23.8	24.9	26.4	27.7	28.9	29.9	30.2	30.5	30.2	29.4	28.3	26.6	24.7	22.6	20.3	19.1
	11	59	57.4	55.2	52.4	49	45	40.7	36.1	31.5	27.2	23.6	20.5	17.9	15.6	14.3	13.6	13	13.5	14.3	15.3	16.1	16.6	17.5	18.1	18.8	19.8	20.7	21.2	21.3	22.1	23.4	24.3	25.2	26.4	27.9	29	30	30.7	30.5	30.1	28.9	27.1	24.8	21.9	18.7	15.3	11.7	9.1
	11	60	56	54.5	52.4	49.3	45.3	40.9	35.9	30.8	25.6	21	17	13.6	10.7	8.8	7.6	6.9	7.2	8.2	9.5	10.7	11.7	12.9	14.1	15.2	16.7	18	18.8	19.2	20.2	21.8	23	24	24.9	26.1	27	27.8	28.2	27.5	26.4	24.7	22.3	19.5	16.1	12.4	8.4	4.5	1.5
	11	61	85.9	83.5	80.4	76.7	72.6	68.3	63.7	59.1	54.6	50.6	47	43.6	40.3	37.8	35.8	33.7	32.9	32.2	31.9	31.6	31.1	31	31.1	31.7	32.4	32.8	32.6	32	31.7	31.6	31.3	30.8	30.4	30.2	29.9	29.5	29.1	28.1	27.2	25.7	23.9	21.8	19.3	16.3	12.7	9.2	6.6
	11	62	86.1	85.1	83.7	81.5	78.7	75.6	71.6	67.4	63.2	59.4	56	53	50.1	48.2	46.9	46	46.1	47.1	48.5	50	51.4	52.9	54.3	55.9	57.7	59.2	60	60.6	61.6	63	64	64.6	65.2	66.3	67	67.5	67.6	66.8	65.4	63.5	60.8	57.8	54.4	50.7	46.9	43	40.4
	12	1	44.5	42.7	40.3	37.2	33.6	30.1	26.4	22.7	19.7	17.3	15.5	14.2	13.3	13.2	13.4	13.7	14.9	16.2	17.5	18.7	19.8	21.1	22.4	24	26.3	28.6	30.5	32.2	34.5	36.9	39.2	40.9	42.5	44.2	45.3	46.3	46.5	45.7	44.8	43.3	40.9	38.1	34.9	31.1	26.7	22	18.3
	12	5	39.8	38.4	36.5	33.8	30.3	26.7	22.6	18.4	14.3	10.7	7.6	5	2.5	1.1	0.2	-0.3	0.3	1.5	3.3	5.3	7.2	9.5	11.9	14.5	17.6	20.5	22.6	24.1	26	28.1	29.7	30.6	31.4	32.5	33	33.3	33.2	32.3	31.2	29.4	26.9	24	20.7	17	13.1	9	6
	12	7	14.8	13.5	12	10.1	7.8	5.7	3.4	1.1	-1	-2.6	-3.6	-4.4	-5.4	-5.6	-5.7	-5.8	-5	-4	-2.5	-0.8	0.8	2.9	5.4	7.9	11	14.1	16.7	18.7	20.8	23.1	24.7	25.8	27.1	28.8	30	31.2	32.4	33	33.6	33.7	33.1	32	30	27.3	24.1	20.2	16.7
	12	11	79.3	78.8	78.2	77.2	75.7	73.8	71.8	69.5	67.3	65.5	64.1	63.1	62.2	62.1	62.4	63	64.6	66.8	69.7	72.8	76	79.8	84	88.6	93.9	99.5	105	109.9	115.8	122.2	128.3	134.3	140.2	146.6	152.5	158.1	163.2	167.2	170.6	173.5	175.6	176.8	177.2	177	176.5	175.9	176.5
	12	14	48.6	48.2	47.5	46.3	44.4	42.1	39.3	36.2	33	30	27.1	24.1	21.1	18.6	16.3	14	12.5	11.6	11.2	11.1	11	11.6	12.4	13.6	15.4	17.4	19	20.3	22	24.2	25.8	27	28.2	29.7	30.6	31.3	31.8	31.4	30.6	29.3	27.2	24.5	21.5	18.1	14.4	10.5	7.3
	12	16	32.4	31.5	30.2	28.4	26	23.5	20.5	17.2	14.1	11.4	9.3	7.6	6.1	5.3	5.1	5	5.9	7.3	9.1	10.9	12.4	14	15.7	17.1	18.5	19.7	20	19.7	19.9	20.2	20.3	20.1	20	20.4	20.7	21.1	21.6	21.3	21	20.1	18.4	16.3	13.8	10.7	7.2	3.6	0.5
	12	21	28.3	27.9	27	25.5	23.3	20.6	17.5	14.2	10.7	7.7	5	2.7	0.7	-0.6	-1.4	-1.9	-1.4	-0.3	1.2	2.7	4.1	5.7	7.4	9.3	11.5	13.5	15.1	16.1	17.6	19.6	21.2	22.4	23.5	24.9	25.9	26.8	27.4	27.1	26.5	25.4	23.7	21.8	19.2	16.2	12.8	9.4	6.9
	12	24	43.3	42.3	40.8	38.5	35.5	32	28	24.1	20.1	16.9	14.4	12.3	10.5	9.7	9.4	9.6	10.8	12.4	14	15.3	16.4	17.5	18.5	19.1	19.9	20.7	20.9	20.9	21.6	23	24.3	25.2	26.5	28.3	30	31.5	32.5	32.5	32.1	30.9	29	26.3	23.2	19.7	16.2	12.6	9.9
	12	55	27.4	25.6	23.6	21.1	18.4	15.7	12.8	10	7.3	5.1	3.5	2	0.7	0.2	-0.1	-0.4	0	0.9	2	3.2	4.3	5.6	7.1	8.9	11.1	13.1	14.5	15.6	17	18.7	20	20.8	21.7	22.6	23.2	23.5	23.6	23	22.2	20.8	18.7	16.3	13.8	10.9	7.6	4.4	2.2
	12	56	27.4	26.7	25.8	24.3	22.4	20.2	17.8	15.3	12.9	10.9	9.2	7.7	6.3	5.7	5.4	5.3	6.1	7.4	9.2	11.2	13.1	15.4	18	20.6	23.8	26.8	29.3	31.3	33.8	36.4	38.5	40.3	42	43.9	45.4	46.8	47.9	48.4	48.4	48	47	45.6	43.9	41.8	39.5	37.1	35.6
	12	57	7.5	7.2	6.5	5.2	3.3	1.1	-1.6	-4.4	-7.2	-9.7	-11.8	-13.5	-15	-15.6	-15.8	-15.8	-14.7	-13	-10.8	-8.5	-6.3	-3.9	-1.5	0.9	3.6	6	7.6	8.7	9.9	11.4	12.4	13.2	13.8	14.9	15.6	16.3	17	17	16.5	15.5	14	11.9	9.2	6	2.4	-1.4	-4.4
	12	58	19.6	18.4	16.8	14.7	12	9.1	5.8	2.5	-0.8	-3.5	-5.7	-7.6	-9.2	-10	-10.4	-10.5	-9.8	-8.4	-6.5	-4.5	-2.5	-0.3	2	4.5	7.3	9.9	12.1	13.8	15.9	18.3	20.1	21.4	22.7	24.1	25.1	25.8	26.2	25.6	24.5	22.9	20.6	17.7	14.5	11	7.3	3.6	1.1
	12	59	38.4	35.6	32.5	28.7	24.4	20.2	15.7	11.3	7.2	4	1.3	-0.7	-2.3	-2.8	-3	-3	-2.2	-0.9	0.6	2.2	3.7	5.6	7.4	9.2	11.5	13.7	15.4	17	19.1	21.2	22.9	24.2	25.2	26.3	27.1	27.6	27.6	26.6	24.9	22.9	20.1	16.8	13.3	9.6	5.7	1.9	-1
	12	60	59.4	57.4	55	51.7	47.9	43.7	39.1	34.3	29.5	25.3	21.5	18.1	15.1	13.1	11.5	10.4	10.1	10.7	11.8	12.9	13.9	15.1	16.4	18	20	21.9	23.4	24.5	26.3	28.6	30.5	32.2	33.9	35.8	37.2	38.3	39.1	39	38.2	36.7	34.5	31.9	28.8	25.2	21.2	17.3	14.2
	12	61	15.9	16.1	16.1	15.1	13.4	11.3	8.9	6.5	3.9	1.8	-0.2	-1.9	-3.6	-4.8	-5.5	-6.1	-5.7	-5	-3.7	-2.5	-1.7	-0.7	0.2	1.3	2.9	4.6	5.5	5.5	6	7.2	7.8	8.2	8.6	9.6	10.1	10.4	10.4	9.6	8.4	6.4	3.8	0.7	-2.7	-6.6	-11	-15.3	-19
	12	62	45.6	43.1	40.3	36.9	33	29.1	25	20.9	17	13.8	11.1	8.8	6.9	6.1	5.8	5.8	6.7	8.5	10.8	13.2	15.6	18.5	21.3	24.1	27.3	30.2	32.1	33.4	35	36.5	37.5	38	38.3	38.7	38.7	38.7	38.6	37.8	36.6	35.1	33.1	30.9	28.3	25.6	22.5	19.2	16.8
	13	1	71	69	66.6	63.7	60.3	56.8	52.9	49.1	45.5	42.2	39.2	36.5	33.8	31.7	30.2	29.3	29.2	29.7	30.9	32.5	33.9	35.4	37.2	39.3	41.6	43.8	44.9	45.7	46.5	47.4	47.9	48	47.9	48.6	48.6	48.1	47.1	45.3	43.3	40.7	37.5	33.9	30.1	26.3	22.4	19	16.7
	13	5	44.8	43.6	42	39.7	36.6	33.2	29.3	25.2	21	17.4	14.1	11.1	8.3	6.6	5.3	4.4	4.3	4.9	6	7.3	8.4	9.6	10.9	12.3	13.9	15.4	16.2	16.5	17.3	18.7	19.6	20.3	21.1	22.2	23	23.6	24	23.6	22.8	21.4	19.3	16.7	13.6	10.1	6.2	2.3	-0.6
	13	7	30.9	31.4	31.3	30.5	29.2	27.2	24.7	21.9	19.1	16.7	14.1	12.1	10.2	8.8	7.8	7	7.1	7.5	8.2	9.3	10	10.9	11.7	13	14.7	16	17.2	18.1	19.6	21.4	22.9	24.5	26.1	28.2	30	31.4	32.4	32.3	32	30.6	28.1	24.8	21.1	17	12.3	7.6	4.1
	13	11	26.1	25.8	25	23.4	21.1	18.4	15	11.2	7.2	3.5	0.1	-3	-5.8	-7.7	-9.1	-10.2	-10.1	-9.3	-7.9	-6.2	-4.4	-2.3	-0.1	2.4	5.5	8.4	10.7	12.8	15.3	18.3	20.7	22.9	24.8	27.1	28.8	30.2	31.1	30.8	30.1	28.5	26.1	23.1	20	16.5	12.5	8.3	5.3
	13	14	91.5	90.5	88.9	86.4	83	79.1	74.4	69.4	64.1	59.2	54.6	50.1	45.9	42.6	39.8	37	35.6	34.9	34.9	35.1	35.1	35.6	36.4	37.5	39.2	40.8	41.8	42.3	43.2	44.5	45.1	45.2	45.3	45.4	45.2	44.7	44	42.2	39.9	37.3	34.2	31	27.4	23.8	19.7	15.6	12.5
	13	16	50.5	47.9	44.8	41.1	37.2	33.4	29.5	25.5	21.9	18.9	16.5	14.4	12.6	11.8	11.3	11	11.5	12.5	13.6	14.8	15.7	16.7	17.9	19.3	21.2	22.6	23.4	23.9	25.3	27.1	28.5	29.7	30.9	32.7	34.2	35.4	36.2	36.1	35.8	34.8	32.9	30.5	27.8	24.5	21.1	17.5	15.2
	13	21	23.7	21.9	19.6	16.9	13.9	10.6	7	3.5	0.1	-2.7	-5.3	-7.6	-9.7	-11	-11.8	-12.5	-12.4	-11.8	-10.5	-9.1	-7.6	-5.9	-4	-1.6	1.1	3.7	6	7.8	9.9	12.3	14.1	15.6	16.9	18.3	19.1	19.8	20	19.3	18.3	16.7	14.5	11.9	9.1	5.8	2	-1.7	-4.5
	13	24	60.2	56.8	52.8	48.2	43.2	38.3	33.2	28.2	23.4	19.2	15.4	11.8	9	7.3	6.2	5.3	5.8	6.8	8.4	10	11.3	12.9	15	17.6	20.3	22.6	23.9	24.9	26.4	28.4	30.3	32.1	33.7	35.1	36.1	36.8	37.2	36.3	34.9	32.7	29.9	26.6	22.9	18.9	14.4	10.1	7.1
	13	55	40.5	39.9	38.8	37	34.4	31.4	28	24.3	20.7	17.4	14.5	11.9	9.6	8.1	7.1	6.5	7	8.1	9.5	10.9	12.3	13.8	15.3	16.7	18.4	19.8	20.7	21	21.7	22.7	23.4	23.9	24.5	25.5	26.3	27.3	28.1	28	27.8	27	25.8	24.1	21.9	19.4	16.4	13.3	10.9
	13	56	32.1	30.4	28.5	25.9	22.9	19.7	16.1	12.4	8.7	5.4	2.5	-0.2	-2.7	-4.5	-5.9	-7	-7.3	-6.7	-5.8	-4.6	-3.4	-1.9	0	2.1	4.6	7	8.9	10.2	11.9	13.8	15.3	16.2	16.9	17.8	18.2	18.4	18.3	17.3	16	14.2	12	9.5	6.6	3.4	0	-3.4	-6
	13	57	10.7	10.3	9.7	8.6	7.3	5.7	3.9	1.9	-0.1	-1.8	-3.3	-4.8	-6	-6.9	-7.4	-7.9	-7.9	-7.4	-6.7	-5.9	-5.1	-4.1	-2.9	-1.6	-0.1	1.4	2.6	3.6	4.8	6.1	7.2	8	8.7	9.4	9.8	10.2	10.3	9.9	9.3	8.4	7.2	5.7	4	2.1	0	-2.1	-3.8
	13	58	42.3	39.4	36.3	32.7	28.6	24.4	19.9	15.5	11.2	7.5	4.4	1.6	-0.7	-2.3	-3.3	-3.8	-3.4	-2.3	-0.6	1	2.5	4.5	6.8	9	11.4	13.4	14.9	15.7	16.5	17.4	17.7	17.7	17.5	17.3	16.8	16.3	15.5	14	12.3	10.2	7.8	5.2	1.9	-1.5	-5	-8.6	-11.3
	13	59	18.2	20	21.2	21.6	21.1	19.9	17.9	15.7	13.2	11	9	7.2	5.8	5.2	5	4.8	5.8	7.6	9.2	10.9	12.4	14.1	15.9	17.9	20	21.9	23.7	25	26.7	28.8	30.7	32.4	34.3	36.2	37.9	39.4	40.8	41.3	41.2	40.7	39.5	37.5	34.8	31.6	27.9	24	20.7
	13	60	32.6	30.8	28.8	26.2	23.1	20	16.5	12.9	9.4	6.4	3.7	1.2	-1.1	-2.5	-3.6	-4.6	-4.7	-4.3	-3.4	-2.4	-1.4	-0.2	1.3	2.9	4.9	6.8	8.1	9.1	10.5	12.2	13.6	14.6	15.7	17.1	18.3	19.4	20.4	20.7	20.7	20.1	18.8	17.3	15.1	12.4	9.2	5.7	3
	13	61	49	46.7	44.3	41.3	37.8	34.1	30.1	26	21.9	18.3	15.2	12.1	9.4	7.6	6.3	5.2	5.2	6	7.1	8.7	10.2	12	14.1	16.5	19.4	22.2	24.6	26.7	29.5	32.6	35.2	37.1	39	40.7	41.7	42.2	41.9	40.3	37.9	34.7	30.7	26.5	22	17.3	12.6	8.6	5.9
	13	62	25.3	24	22.2	19.8	16.8	13.6	10	6.4	2.8	-0.5	-3.3	-5.8	-8.1	-9.7	-10.7	-11.3	-11.1	-10.1	-8.7	-7	-5.2	-2.8	-0.3	2.4	5.6	8.6	10.9	12.8	14.8	16.8	18.2	19	19.7	20.4	20.7	20.7	20.7	19.9	18.7	17.1	14.9	12.5	9.7	6.6	3.3	-0.2	-2.9
	14	1	48.8	47.2	45.1	42.3	38.7	34.8	30.4	25.8	21.2	17	13.1	9.6	6.3	3.9	2.2	0.9	0.7	1.3	2.6	4.1	5.5	7.3	9.1	11	13.3	15.4	16.7	17.6	18.9	20.5	21.7	22.7	23.9	25.4	26.6	27.8	28.8	28.9	28.7	27.7	26.1	23.9	21.1	17.9	14.1	10.2	7.2
	14	5	39.3	37.5	35.3	32.3	28.8	25.1	21	16.8	12.8	9.4	6.3	3.6	1.1	-0.6	-1.9	-2.9	-3	-2.7	-1.9	-1	-0.2	0.7	1.9	3.2	5.1	6.8	8	8.9	10.4	12.3	13.9	15.4	17.1	19	20.7	22.4	23.8	24.3	24.3	23.5	21.9	19.5	16.4	12.6	8.2	3.5	-0.4
	14	7	27.5	26.9	25.8	23.9	21.2	18.2	14.6	10.6	6.6	3	0	-2.7	-5.1	-6.4	-7.1	-7.3	-6.4	-4.8	-2.6	-0.3	1.9	4.3	6.5	8.8	11.3	13.6	15.2	16.2	17.8	19.6	21	22	23.1	24.4	25.2	25.9	26.1	25.3	24.2	22.4	19.9	16.7	13.2	9.5	5.7	1.9	-1
	14	11	82.4	80.2	77.2	73.4	69.1	64.2	58.7	53.2	47.6	42.5	37.8	33.6	29.5	26.6	24.2	22.1	21.1	20.9	21.2	21.7	22.1	22.8	23.6	24.9	26.5	28.1	29.1	29.8	30.8	32.3	33.6	34.8	35.8	37.3	38.1	38.8	39.3	38.7	37.7	36.1	33.6	30.8	27.6	23.8	19.6	15.4	12.3
	14	14	26.4	25.8	24.9	23.2	20.9	18.3	15.2	11.9	8.4	5.5	2.9	0.6	-1.5	-2.6	-3.3	-3.6	-3	-1.7	0.1	2.1	3.9	5.9	7.8	9.9	12.1	14.2	15.6	16.3	17.4	18.8	19.8	20.3	20.9	22	22.6	23.3	23.8	23.5	22.8	21.5	19.4	17	14	10.6	6.6	2.6	-0.6
	14	16	31.2	29.7	27.9	25.4	22.5	19.4	16.1	12.8	9.4	6.5	4	1.7	-0.4	-1.8	-2.8	-3.7	-3.7	-3.2	-2.3	-1.3	-0.4	0.5	1.7	3.1	5	6.9	8.3	9.1	10.6	12.5	14	15.1	16.2	17.5	18.3	19	19.3	18.7	17.8	16.3	14.3	12	9.5	6.7	3.7	0.6	-1.6
	14	21	20	19.8	19.3	18.5	17.2	15.8	13.9	11.8	9.6	7.7	6.1	4.4	2.9	1.9	1.2	0.8	1.2	1.9	3	4.3	5.6	7.2	9	10.9	12.9	14.9	16.3	17.3	18.6	20.3	21.4	22.3	23.1	24.3	25.2	26	26.8	26.9	26.9	26.6	25.8	24.5	22.9	21	19	16.9	15.6
	14	24	58.9	58.3	57.1	55.3	52.6	49.6	46.1	42.2	38.2	34.3	30.6	26.9	23.2	20	17.4	14.9	13.4	12.5	12.1	12.1	12.2	12.8	13.8	15.3	17.4	19.8	21.5	22.9	24.9	27.3	29.2	30.6	31.9	33.1	33.7	33.8	33.6	32.4	30.7	28.3	25.1	21.3	17.2	12.6	7.9	3.2	-0.5
	14	55	31.7	30.7	29.3	27.4	25.1	22.7	19.9	17	14.1	11.6	9.2	7.1	5.3	4	3	2.2	2.2	2.6	3.4	4.3	5.2	6.2	7.2	8.5	9.9	11.3	12.2	12.8	13.7	14.8	15.7	16.4	17	18	18.6	19.3	19.7	19.5	19	18.1	16.7	15	12.9	10.5	7.8	5.1	3.1
	14	56	25.5	25.7	25.9	25.9	25.5	25	24.2	23.4	22.7	22.4	22.6	22.8	23.3	24.5	26	27.7	30.2	33.3	37	41	45.1	49.7	54.7	60	66	72.2	78.2	83.9	90.1	96.7	103.3	109.4	115.6	122.2	128.5	134.9	141.3	147.3	153.4	159.2	164.5	170	175.3	180.7	185.9	191.2	197.4
	14	57	23.8	22.4	20.6	18.2	15.4	12.5	9.4	6.2	3	0.3	-2	-4	-5.6	-6.7	-7.2	-7.5	-7.2	-6.2	-5	-3.7	-2.4	-0.9	0.6	2.3	4.3	6.4	7.9	9	10.8	12.9	14.7	16.1	17.5	19.1	20.5	21.7	22.7	22.9	22.8	22	20.6	18.8	16.7	14.1	11.3	8.3	6
	14	58	18.4	17.4	16.1	14.2	11.9	9.5	6.7	3.9	1.1	-1.2	-3.1	-4.7	-6.2	-6.8	-7.2	-7.2	-6.4	-5.2	-3.4	-1.5	0.3	2.4	4.6	7	9.7	12.2	14.2	15.7	17.5	19.5	21.1	22.3	23.4	24.7	25.7	26.7	27.4	27.3	27	26.2	25	23.5	21.7	19.6	17.3	15.1	13.8
	14	59	23.2	21.3	19.1	16.2	13.1	9.9	6.4	2.8	-0.6	-3.5	-5.9	-8	-9.7	-10.5	-10.8	-10.9	-10.1	-8.7	-6.9	-5	-3.2	-1.3	0.6	2.6	4.8	6.6	7.8	8.7	10	11.4	12.4	13.1	13.7	14.5	15	15.4	15.5	14.9	14.1	12.7	10.7	8.5	6.2	3.6	0.9	-2	-4
	14	60	28.1	27.5	26.7	25.1	23	20.5	17.5	14.3	10.8	7.8	4.8	2.1	-0.3	-2.1	-3.6	-4.7	-5	-4.8	-4.1	-3.1	-2.1	-0.7	1	2.8	4.9	7.2	8.9	10.2	11.9	13.9	15.5	16.6	17.6	18.6	19.3	19.8	19.9	19.3	18.5	17.1	15	12.8	10.3	7.4	4.5	1.6	-0.5
	14	61	25.2	23.9	22	19.4	16.2	12.8	9	5.2	1.5	-1.5	-3.9	-5.9	-7.7	-8.6	-9	-9.4	-9.2	-8.4	-7.5	-6.7	-5.9	-5.1	-4.3	-3.2	-1.3	0.7	2.3	3.7	6.1	8.9	11.3	13.3	15.1	17.1	18.4	19.4	19.8	19	17.6	15.4	12.5	9.2	5.6	1.8	-2.1	-6	-8.7
	14	62	21.9	21.4	20.7	19.5	17.9	16.1	14	11.7	9.3	7.3	5.6	3.9	2.4	1.6	0.9	0.5	0.8	1.6	2.9	4.2	5.3	6.8	8.3	9.8	11.4	13	14.1	14.7	15.7	17.1	18.3	19	19.9	21.2	22.2	23.3	24.2	24.3	24.1	23.2	21.8	20.1	17.9	15.4	12.6	9.9	7.8
	29	1	40.8	38.9	36.6	33.5	29.6	25.5	21	16.3	11.6	7.5	3.9	0.7	-2.1	-3.7	-4.8	-5.5	-5	-3.9	-2.2	-0.4	1.2	3	4.8	6.6	8.7	10.5	11.6	12.2	13.4	15.2	16.8	18.4	20.1	22.3	23.8	25.2	26.3	26.1	25.4	23.8	21.2	17.6	13.4	8.8	3.9	-0.7	-4.3
	29	5	28.5	26.6	24.1	20.8	16.9	12.9	8.5	4	-0.3	-3.9	-6.7	-8.9	-10.5	-10.9	-10.6	-10.1	-8.2	-5.8	-3.1	-0.6	1.4	3.4	4.7	5.9	7.4	8.4	8.4	8	8.2	8.9	9.5	10.1	11	12.6	14	15.5	16.7	16.5	16.2	15.2	13.3	10.6	7.2	3.7	-0.5	-4.8	-7.9
	29	7	19.4	18.5	17.2	15.1	12.4	9.2	5.8	2.2	-1.6	-4.7	-7.6	-10.2	-12.7	-14.4	-15.7	-16.8	-16.9	-16.2	-15	-14	-12.9	-11.7	-10.1	-8.1	-5.7	-3.5	-1.4	0.2	2.4	4.9	6.9	8.6	10.4	12.5	14.2	15.7	17	17.4	17.3	16.7	15.2	13.3	11	7.9	4.3	0.5	-3
	29	11	36.8	35.4	33.3	30.6	27.5	24.1	20.5	16.8	13	9.5	6.3	3.3	0.8	-0.8	-1.9	-2.9	-3	-2.3	-1	0.3	1.4	2.7	4.2	5.9	8.1	9.9	11.4	12.1	13.4	15.5	17.2	18.7	20.3	22	23.5	25.1	26.5	27	27.1	26.4	25.2	23.6	21.6	19.1	16.4	13.2	11
	29	14	40.6	39.2	37.3	34.9	31.8	28.6	25	21.4	17.7	14.4	11.3	8.6	5.9	4	2.6	1.4	1.2	1.4	2	3	3.7	4.9	6.5	8.3	10.3	12.3	13.7	14.7	16.3	18.2	19.6	20.6	21.6	22.9	23.7	24.3	24.6	24.3	23.9	22.8	21.1	19.4	17.4	15.3	13.2	11.3	10.4
	29	16	38.5	36.9	34.9	32.4	29.4	26	22.3	18.6	14.9	11.6	8.6	5.8	3.2	1.6	0.4	-0.5	-0.5	0.1	1.2	2.6	4.1	5.9	7.9	10.1	12.5	14.9	16.6	17.7	19.3	21.1	22.4	23.3	24.2	25.2	25.8	26.4	26.7	26.2	25.6	24.2	21.9	19.1	16	12.5	8.5	4.4	1.1
	29	21	31.5	30.3	28.5	26.1	23	19.6	15.7	11.6	7.4	3.5	0.1	-3	-5.7	-7.6	-9	-10	-9.9	-9.1	-7.7	-6.2	-4.7	-2.8	-0.7	1.6	4.1	6.5	8.3	9.7	11.4	13.4	15	16	16.9	17.9	18.5	19	19.1	18.2	17	15.2	13	10.5	7.5	4.2	0.8	-2.7	-5.2
	29	24	15.1	14.3	12.9	10.8	8	4.7	0.7	-3.7	-8.3	-12.4	-16	-19.5	-22.6	-24.7	-26.3	-27	-26.2	-24.8	-22.5	-19.8	-16.9	-13.5	-9.7	-5.7	-1.2	2.8	6.1	8.6	11.4	14.3	16.2	17.6	18.8	20	20.6	20.7	20	18.6	16.8	14.2	10.8	7.2	3.1	-1.1	-5.6	-10	-13.2
	29	55	29.7	28.1	26.1	23.5	20.4	17.1	13.6	10	6.6	3.7	1.4	-0.6	-2.3	-3.2	-3.6	-3.7	-2.9	-1.6	0.1	1.9	3.4	5.2	7.1	8.9	11	12.9	14.1	14.7	15.6	16.7	17.3	17.6	17.8	18.3	18.4	18.5	18.4	17.6	16.7	15.3	13.5	11.3	8.7	5.7	2.6	-0.7	-3.1
	29	56	26.9	25	22.7	19.8	16.6	13.2	9.5	6	2.6	-0.2	-2.5	-4.4	-6	-6.8	-7.1	-7.5	-7.1	-6.3	-5.3	-4.3	-3.4	-2.2	-1	0.4	2.1	3.7	4.9	5.7	6.8	8.3	9.4	10.1	10.5	11.2	11.4	11.6	11.4	10.5	9.3	7.9	5.8	3.5	1	-1.6	-4.4	-7.1	-8.9
	29	57	34.4	32.5	30.2	27.3	24	20.5	16.8	13	9.3	6	3.2	0.7	-1.8	-3.3	-4.4	-5.4	-5.5	-5	-4.1	-2.9	-1.8	-0.1	1.8	3.8	6.2	8.4	10.1	11.2	12.8	14.6	15.7	16.4	16.8	17.3	17.4	17.5	17.3	16.3	14.9	13.1	10.7	8.1	5.1	1.9	-1.5	-4.8	-7.1
	29	58	42.8	37.1	30.9	24.2	17.1	10.7	4.8	-0.3	-4.1	-6.7	-7.6	-7.9	-6.6	-4.6	-1.8	0.9	4.8	9.1	13.2	17.3	20.6	24.5	27.9	30.9	34.4	37.9	40.6	42.2	43.9	45.1	45.5	44.9	44	42.3	40.2	37.9	36	33.1	30	26.6	23.5	21.6	20	18.7	18.1	17.6	18
	29	59	25.8	24.7	23.2	21	18.1	15.1	11.6	8	4.2	0.9	-2	-4.5	-6.7	-8	-8.9	-9.7	-9.5	-8.6	-7.3	-5.9	-4.6	-2.9	-1.3	0.6	2.8	4.9	6.5	7.5	9.1	11.1	12.7	14	15.3	17	18.4	19.7	20.8	21	20.8	20.1	18.8	16.9	14.4	11.3	7.7	3.9	0.9
	29	60	16.2	16	15.4	14	12.1	9.8	7	4	0.9	-1.8	-4.1	-6.3	-8.4	-9.8	-10.9	-11.8	-11.8	-11.3	-10.3	-9.5	-8.7	-7.6	-6.3	-4.5	-2.3	-0.2	1.6	3	5	7.2	9	10.3	11.6	13.3	14.3	15.2	15.9	15.6	14.9	13.6	12	9.7	7	4	0.5	-3.2	-5.9
	29	61	8.5	8.6	8.4	7.5	6.1	4.3	2.1	-0.6	-3.5	-6.1	-8.4	-10.6	-13.1	-14.6	-15.6	-16.7	-16.3	-14.9	-12.9	-10.8	-8.6	-6	-3.4	-0.7	2.6	5.6	7.5	8.3	9.5	10.6	11	10.8	10.6	10.8	10.5	10.2	10	9.1	8.1	6.8	5.3	3.4	1.2	-1.1	-3.8	-7	-9.6
	29	62	26.1	25.2	23.8	21.7	19.1	16	12.5	9	5.3	2.1	-0.8	-3.4	-5.7	-7.3	-8.6	-9.7	-9.9	-9.6	-8.9	-8.2	-7.6	-6.7	-5.5	-4.1	-2	0	1.8	3.3	5.3	7.8	10	12.1	13.8	15.7	17.2	18.4	19.2	18.9	18.1	16.7	14.6	12.1	9.1	5.7	2.1	-1.7	-4.5
	40	1	22.8	22.1	20.9	19.2	16.8	14.4	11.7	8.7	5.6	2.9	0.6	-1.5	-3.6	-4.7	-5.7	-6.4	-5.9	-5.2	-3.9	-2.6	-1.4	-0.1	1.4	3.2	5.2	6.8	7.7	8.2	9.2	10.5	11.5	12.2	13	14.6	15.7	16.8	17.8	17.8	17.9	17.6	16.6	15.2	13.3	10.9	8.1	5.2	3.2
	40	5	26.4	24.9	23.1	20.7	17.6	14.4	10.9	7.2	3.5	0.3	-2.4	-4.9	-7	-8.4	-9.4	-10	-9.8	-9.1	-8	-6.9	-5.8	-4.5	-3	-1.4	0.7	2.6	4	4.8	6	7.5	8.8	9.9	10.9	12.2	13.2	14	14.7	14.5	14.1	13.1	11.6	9.7	7.4	4.7	1.5	-1.9	-4.3
	40	7	31.8	30.9	29.8	28	25.6	22.9	19.7	16.4	13	10	7.2	4.6	2.1	0.1	-1.7	-3.2	-3.9	-4.2	-4	-3.7	-3.4	-2.9	-2.3	-1.5	0	1.8	3.1	4.3	6.2	8.6	10.8	12.9	15.3	17.9	20.3	22.5	24.2	24.8	25	24.3	22.8	20.4	17.2	13.4	9.1	4.6	0.9
	40	11	31	29.9	28.4	26	23	19.8	16	12	8	4.4	1.2	-1.4	-3.4	-4.9	-5.8	-6.3	-5.5	-3.9	-1.8	0.7	3	5.5	8.1	10.7	13.8	16.5	18.5	19.8	21.3	22.7	23.5	23.7	23.5	23.5	23.2	23.2	23.1	22.4	21.7	20.6	19.2	17.9	16.7	15.5	14.1	12.5	11.7
	40	14	12.2	10.6	8.7	6.3	3.3	0.4	-3	-6.2	-9.4	-12.3	-14.7	-16.8	-18.9	-20.4	-21.4	-22.5	-23	-23	-22.6	-21.9	-21.4	-20.2	-18.6	-16.4	-13.4	-10.1	-7.5	-5.2	-2.3	1.2	4.2	6.4	8.3	10.2	11.6	12.3	12.7	12	10.8	9.1	6.7	4.3	1.3	-1.9	-5.7	-9.6	-12.4
	40	16	13.3	12.6	11.7	10.2	8.1	6.1	3.7	1.3	-1.1	-3.1	-5	-6.4	-7.8	-8.6	-9.1	-9.4	-8.8	-7.9	-6.6	-5.1	-3.9	-2.4	-1	0.4	2.1	4	5	5.6	6.7	8	9.3	10.5	11.8	13.6	15.1	16.7	17.9	18.2	18.1	17.3	15.5	13.1	9.8	6.1	2.2	-2	-5.4
	40	21	14.6	14	12.9	11.1	8.6	5.8	2.5	-0.8	-4.1	-7	-9.3	-11.2	-12.9	-13.6	-13.9	-13.8	-12.7	-10.9	-8.7	-6.6	-4.4	-2.2	0.2	2.5	5.3	7.8	9.6	10.9	12.5	14.3	15.6	16.4	17.3	18.3	18.9	19.4	19.5	18.8	17.7	16.2	14.2	11.7	8.8	5.4	1.8	-2	-4.8
	40	24	51.5	49.9	47.8	45	41.4	37.5	33	28.4	23.8	19.6	15.9	12.5	9.5	7.6	6.1	5	4.9	5.5	6.6	7.8	8.9	10.2	11.4	12.7	14.2	15.6	16.3	16.7	17.7	19	20	20.9	21.8	23.1	24.2	25.3	26.2	26.1	25.8	24.9	23	20.7	18.1	15.1	11.8	8.4	5.9
	40	55	34.5	32.8	30.7	27.8	24.6	21.1	17.2	13.3	9.4	6	3.1	0.4	-2.1	-3.7	-4.9	-6.2	-6.6	-6.3	-5.6	-5	-4.4	-3.3	-2.1	-0.7	1.3	3.1	4.4	5.6	7.1	8.9	10.2	11.2	12	13.1	13.6	14	14.2	13.5	12.4	10.8	8.8	6.3	3.5	0.3	-3.2	-6.8	-9.5
	40	56	23.7	22.1	20	17.2	13.8	10.4	6.5	2.7	-1	-4	-6.6	-8.7	-10.3	-11	-11.2	-10.9	-9.5	-7.4	-4.8	-2.1	0.6	3.5	6.5	9.6	13	16	18.4	20	22.2	24.6	26.7	28.5	30.4	32.6	34.6	36.5	38.2	39.2	40	40.2	39.9	39	37.7	36	34.1	32	31.1
	40	57	26.4	25.7	24.6	22.7	20.1	17.3	13.9	10.3	6.6	3.3	0.4	-2.3	-4.8	-6.3	-7.3	-8.2	-7.9	-7.1	-5.8	-4.3	-3.1	-1.6	0.1	1.9	4.1	6.1	7.5	8.3	9.8	11.7	13.2	14.5	15.7	17.1	18.2	19.3	20.1	20.1	19.7	18.6	16.8	14.7	12	8.9	5.6	2	-0.5
	40	58	33.5	32.2	30.5	28.2	25.4	22.5	19.3	16.1	12.8	9.8	7.2	4.8	2.5	1	-0.3	-1.5	-1.8	-1.4	-0.8	0.1	1.1	2.7	4.5	6.7	9.4	12.1	14.3	16.2	18.6	21.3	23.6	25.3	26.9	28.4	29.5	30.3	30.8	30.3	29.5	28.1	26.2	23.9	21.2	18.2	15.1	12.1	10.2
	40	59	15.2	13.8	12.1	9.8	7.1	4.2	0.9	-2.4	-5.5	-8	-10.3	-12.2	-13.8	-14.5	-14.9	-15.1	-14.5	-13.5	-12.2	-10.9	-9.8	-8.3	-6.8	-5.2	-3.2	-1.3	0.2	1.2	2.9	4.9	6.5	8	9.5	11.1	12.4	13.4	14.2	14.2	13.9	13	11.5	9.6	7.2	4.4	1.2	-2.1	-4.6
	40	60	36.5	33.8	30.7	26.9	22.6	18.2	13.4	8.7	4.3	0.6	-2.5	-5	-7	-7.8	-8.1	-7.9	-6.6	-4.8	-2.5	-0.5	1.6	4	6.4	8.7	11.3	13.6	15.2	16.2	17.7	19.4	20.8	21.8	22.8	24	24.8	25.5	26	25.5	24.8	23.7	21.9	19.4	16.4	12.9	9	5.2	2.1
	40	61	27.2	26.6	25.7	24	21.8	19.2	16.2	13	9.7	6.9	4.5	2.3	0.3	-1	-2	-2.6	-2.2	-1.2	0	1	1.9	3.2	4.7	6.3	8.1	9.8	11	12	13.7	15.7	17.5	19	20.6	22.4	23.8	25.1	25.7	25.2	24.4	22.9	20.5	17.6	14.1	10.1	6.2	2.4	-0.4
	40	62	16.1	15.5	14.5	12.8	10.4	7.6	4.5	1.1	-2.4	-5.4	-8	-10.3	-12.3	-13.4	-14.1	-14.4	-13.8	-12.3	-10.3	-8.2	-6.3	-4.1	-1.9	0.4	3	5.5	7.1	8.2	9.5	11.1	12.2	12.8	13.4	14.1	14.4	14.7	14.8	14.1	13.3	11.9	10	8	5.6	3	0.2	-2.6	-4.5
	42	1	38.1	37.3	36.4	34.9	33	30.6	27.5	24	20.5	17.1	13.8	10.7	7.9	5.7	3.9	2.1	1.5	1.4	1.7	2.3	3.2	4.6	6.2	8	10.2	12.5	14.6	16.6	19.1	21.7	23.9	25.8	27.5	29.2	30.4	31.2	31.2	30	28.4	26.1	22.7	18.6	14.2	9.5	4.4	-0.7	-4.8
	42	5	28.3	28.7	28.5	27.3	25.3	22.8	19.6	15.9	11.9	8.1	4.5	1.1	-2.1	-4.3	-6.1	-7.6	-8.1	-8	-7.3	-6.2	-5.2	-3.9	-2.5	-1	0.9	2.7	3.9	4.9	6.7	9	10.8	12.5	14.4	16.7	18.5	20.7	22.7	23.8	24.5	24.2	23	21.3	19.1	16	12.6	8.8	5.8
	42	7	19.5	18.4	16.7	14.4	11.5	8.5	5.1	1.8	-1.6	-4.7	-7.3	-9.5	-11.6	-13	-14.1	-14.9	-14.8	-14.8	-13.9	-12.8	-11.8	-10.3	-8.5	-6.1	-3.3	-0.3	2.3	4.5	7.1	10	12.5	14.2	15.3	16.5	17.1	17.2	16.8	15.6	14.4	12	9.2	6.3	3.3	0.2	-3.3	-6.7	-9.2
	42	11	16.8	16.8	16.5	15.5	13.8	11.8	9	6	2.7	-0.2	-3	-5.5	-8.2	-10.2	-11.9	-13.1	-13.3	-13	-12	-10.5	-8.9	-6.5	-3.7	-0.7	2.8	6.2	9	11.6	14.4	17.2	19.5	21.3	22.9	25	26.6	28.2	29.5	30.4	31.1	31.4	31	30.2	28.7	26.9	24.8	22.6	20.8
	42	14	20.7	19.4	17.6	15.2	12.3	9.2	5.8	2.6	-0.5	-3.1	-5.2	-6.7	-8	-8.6	-8.9	-9.3	-9	-8.2	-7.1	-6.1	-5.3	-4.3	-3.2	-1.8	0	1.9	3.4	4.5	6.1	8.1	9.6	10.6	11.5	12.5	12.8	12.9	12.7	11.7	10.3	8.5	6.3	3.8	1	-1.9	-4.9	-7.7	-9.7
	42	16	33.9	32.8	31.1	28.7	25.5	21.8	17.3	12.4	7.2	1.9	-3.1	-7.7	-12.1	-15.4	-18	-20.2	-20.9	-20.7	-19.8	-18.5	-16.9	-14.8	-12.7	-10.3	-7.7	-5.2	-3.1	-1.3	1	3.8	6.2	7.9	9.6	11.6	13	14.3	15.1	14.6	13.5	11.5	8.6	5.3	1.5	-2.5	-6.7	-11.2	-14.8
	42	21	30.1	28.8	26.9	24.3	20.9	17.3	13.3	9.2	5.1	1.5	-1.6	-4.5	-6.9	-8.5	-9.8	-10.8	-10.8	-10.2	-9.1	-7.8	-6.7	-5.5	-4.1	-2.3	-0.1	2.1	3.6	4.7	6.3	8.2	9.7	10.8	11.8	13	13.8	14.6	15	14.5	13.7	12.3	10.3	8	5.3	2.2	-1.3	-5	-7.8
	42	24	59.9	58.3	56.1	53.2	49.5	45.6	41.3	36.8	32.1	27.9	24.1	20.7	17.6	15.4	13.7	12.4	12.1	12.3	12.9	13.5	14.1	15	15.9	16.9	18.3	19.7	20.5	20.8	21.9	23.6	25	26.1	27.2	28.4	29.3	30.1	30.2	29.4	28.1	26.2	23.4	20.1	16.4	12.3	7.9	3.4	0
	42	55	30.5	29.2	27.6	25.4	22.7	20	17	14	11.1	8.8	6.9	5.3	4	3.5	3.3	3.3	4.1	5.6	7.3	8.9	10.2	11.7	13.3	14.9	16.8	18.4	19.5	20	21.1	22.3	23.3	24	24.7	25.8	26.5	27.2	27.6	27.1	26.1	24.7	22.6	20	16.9	13.4	9.5	5.6	2.7
	42	56	19	18.6	17.8	16.4	14.3	11.9	9.1	5.9	2.5	-0.4	-3	-5.4	-7.5	-8.9	-9.9	-10.9	-10.7	-9.7	-8.2	-6.7	-5.3	-3.6	-1.7	0.4	3.1	5.7	7.8	9.6	11.9	14.6	16.9	18.7	20.7	23	25.1	27	28.6	29.2	29.4	29	27.9	26.5	24.6	22.2	19.2	16	13.5
	42	57	21.3	19.9	18.1	15.8	12.9	9.7	6.3	2.7	-0.9	-4.1	-6.9	-9.3	-11.4	-12.6	-13.1	-13.4	-12.7	-11.3	-9.6	-7.6	-5.7	-3.4	-1.3	0.9	3.4	5.4	6.6	7.2	8.2	9.5	10.3	10.7	11.1	11.8	12	12.4	12.6	12.1	11.6	10.5	9	7	4.6	2.1	-0.8	-3.8	-5.8
	42	58	25	23.4	21.3	18.6	15.3	11.8	8	4	0.1	-3.3	-6	-8.4	-10.5	-11.6	-12.2	-12.4	-11.5	-9.9	-7.9	-5.7	-3.5	-0.9	1.9	4.8	8.2	11.4	14	16.1	18.7	21.5	23.8	25.4	27.1	28.9	30.2	31.2	31.8	31.4	30.7	29.5	27.7	25.6	23.1	20.3	17.4	14.6	12.8
	42	59	8.8	8.3	7.5	6.1	4.2	1.9	-0.7	-3.6	-6.6	-9.2	-11.6	-13.7	-15.6	-16.8	-17.6	-18.2	-17.8	-16.7	-15.1	-13.4	-11.7	-9.8	-7.7	-5.5	-2.8	-0.3	1.5	2.8	4.6	6.7	8.3	9.6	10.9	12.4	13.5	14.3	14.8	14.4	13.6	12.1	10.1	7.5	4.4	0.9	-2.8	-6.8	-9.7
	42	60	9.7	9.7	9.5	8.8	7.5	5.8	3.7	1.5	-0.9	-2.8	-4.4	-5.8	-7.2	-8	-8.6	-9.2	-8.8	-7.9	-6.7	-5.5	-4.6	-3.3	-2	-0.3	1.7	3.7	5.3	6.3	7.7	9.6	10.9	11.7	12.5	13.6	14.3	14.7	15	14.3	13.4	12	10	7.6	4.8	1.8	-1.7	-5.4	-8.1
	42	61	35.2	33.9	32.1	29.7	26.7	23.7	20.4	16.9	13.4	10.6	8.4	6.7	5	4.2	4	3.9	4.4	5.4	6.5	7.8	8.8	9.8	10.6	11.6	12.9	14.1	14.6	14.8	15.6	16.8	17.6	18	18.6	19.5	20.2	20.7	21.2	21	20.4	19.4	18	16.2	14.3	12	9.3	6.7	5
	42	62	19.9	18.9	17.5	15.4	12.6	9.4	5.8	1.9	-2	-5.5	-8.5	-11.2	-13.8	-15.2	-16.2	-16.8	-16.4	-15.1	-13.2	-11.2	-9.2	-6.9	-4.4	-2	0.7	3.3	5.1	6.5	8.2	10	11.4	12.6	13.8	15.3	16.6	17.8	18.7	18.9	18.8	18	16.5	14.5	11.9	8.8	5.3	1.6	-1.3
	44	1	41.2	40.5	39.4	37.6	35.3	32.8	30	26.9	23.6	20.8	18.4	16.1	13.8	12.4	11.2	10.2	10.1	10.3	11.1	11.9	12.7	13.8	15	16.5	18.5	20.3	21.6	22.5	24.1	26.3	27.9	29.2	30.5	32.1	33.3	34.2	34.8	34.5	33.8	32.4	30.3	27.6	24.6	21.2	17.5	13.9	11.3
	44	5	36	34.8	33.1	30.6	27.4	23.8	19.8	15.5	11.1	7.4	3.9	1	-1.5	-3.1	-4.2	-4.8	-4.3	-3.1	-1.3	0.6	2.5	4.7	7	9.5	12.4	15.3	17.5	19.2	21.6	24.2	26.1	27.8	29.2	30.7	31.8	32.5	32.8	32	30.8	28.8	26.2	23.1	19.6	15.8	11.9	8.1	5.4
	44	7	20.9	20.1	19	17.2	14.8	12.1	9.1	5.8	2.5	-0.4	-3	-5.4	-7.5	-8.9	-9.9	-10.7	-10.5	-9.7	-8.3	-6.7	-5.3	-3.6	-1.7	0.3	2.6	4.7	6.3	7.2	8.5	10	11.2	12	12.8	14	14.8	15.5	16	15.8	15.1	13.8	11.9	9.6	6.8	3.6	0.1	-3.3	-6
	44	11	99.8	98.1	95.8	92.8	89	84.7	79.8	74.5	68.9	63.7	58.7	53.9	49.3	45.6	42.3	39.4	37.5	36.7	36.4	36.5	36.6	37.1	37.8	38.8	40.1	41.3	41.9	42	42.5	43.5	43.9	44	44	44.6	44.7	44.9	45	44.3	43.1	41.4	39.4	36.9	34.1	30.9	27.4	23.6	20.8
	44	14	24	23.1	21.8	19.8	17.2	14.2	10.9	7.3	3.7	0.7	-2	-4.3	-6.3	-7.5	-8.1	-8.6	-8	-6.8	-5.2	-3.4	-1.6	0.4	2.4	4.7	7.3	9.8	11.6	12.9	14.6	16.7	18.1	19.2	20.3	21.7	22.5	23.2	23.7	23.3	22.7	21.4	19.7	17.5	15.1	12.2	8.9	5.5	3.1
	44	16	37.4	36.3	34.7	32.4	29.6	26.5	22.9	19.1	15.3	12	9	6.3	3.9	2.4	1.4	0.8	1.2	2.2	3.5	5	6.6	8.4	10.2	12.1	14.4	16.4	17.9	19	20.6	22.6	24.2	25.6	27	28.7	30.1	31.3	32.2	32.1	31.7	30.6	28.6	26.1	23.1	19.8	16.1	12.3	9.5
	44	21	29.3	27.4	25.3	22.8	19.9	16.9	13.8	10.6	7.5	4.7	2.3	0.1	-1.8	-3	-4.1	-4.9	-4.8	-4.3	-3.3	-2.2	-1.1	0.2	1.7	3.2	5	6.7	7.8	8.3	9.1	10.2	11	11.4	11.7	12.2	12.4	12.8	13.2	12.7	12.3	11.5	10.3	8.9	7.2	5.3	3.2	0.8	-0.8
	44	24	51	49	46.5	43.3	39.4	35.3	30.8	26.3	21.8	18	14.7	11.7	9	7.2	5.9	4.8	4.7	5	5.7	6.6	7.3	8.3	9.3	10.6	12.1	13.7	14.9	15.7	16.9	18.6	19.9	20.9	22	23.4	24.3	25	25.4	25.1	24.5	23.1	21	18.6	15.7	12.7	9.4	6.2	3.8
	44	55	23.6	23.2	22.5	21.2	19.3	17	14.3	11.4	8.3	5.7	3.2	0.9	-1.3	-2.7	-3.8	-4.5	-4.4	-3.9	-3	-1.9	-0.8	0.4	1.7	3.1	4.8	6.5	7.8	8.7	10.1	12	13.7	15.2	16.7	18.5	19.9	21.3	22.3	22.4	22.1	20.9	19.1	16.6	13.6	10.3	6.5	2.7	-0.3
	44	56	28.9	28	26.7	24.8	22.4	19.8	16.9	14	11.1	8.7	6.6	4.8	3.2	2.4	1.8	1.5	2	3	4.2	5.5	6.6	7.8	9.2	10.8	12.7	14.7	16.2	17.5	19.4	21.7	23.7	25.6	27.3	29.4	31.2	32.7	33.9	34.2	33.9	33.1	31.7	29.9	27.5	24.8	21.9	18.8	16.5
	44	57	47.3	45	42.1	38.7	34.7	30.6	26.3	22	17.9	14.4	11.3	8.5	6	4.2	3.1	1.9	1.7	1.8	2.3	3	3.6	4.5	5.7	7.2	9.3	11.5	13.2	14.6	16.6	19	20.8	22.3	23.5	24.9	25.6	26	26	25.1	23.7	22	19.6	16.9	13.9	10.8	7.5	4.3	1.9
	44	58	18.4	17.3	15.9	13.8	11	8	4.6	1.4	-1.7	-4.3	-6.4	-8.2	-9.7	-10.3	-10.6	-10.6	-10.1	-9	-7.4	-5.9	-4.6	-3.2	-1.8	-0.3	1.6	3.7	5.3	6.5	8.1	10	11.8	13.5	15	16.8	18.3	19.5	20.6	20.9	20.6	19.5	18	16.1	13.8	11.1	8.3	5.7	3.9
	44	59	31.2	30.8	30.1	28.6	26.6	24.3	21.6	18.5	15.3	12.5	9.8	7.4	5	3.5	2.2	1.2	0.9	1.3	2	2.7	3.3	4.1	5.1	6.2	7.7	9	9.8	10.4	11.5	13.1	14.4	15.4	16.5	18	19.1	20.1	20.9	20.9	20.5	19.6	18	16.1	13.8	11	8	4.8	2.5
	44	60	42.2	40.8	39	36.4	33.4	30.2	26.5	22.7	18.9	15.5	12.5	9.8	7.3	5.7	4.4	3.4	3.3	4.1	5.2	6.3	7.6	9	10.5	12.1	14	15.7	16.7	17.4	18.3	19.4	20.3	20.7	21.1	21.8	22.2	22.5	22.6	21.9	20.9	19.4	17.4	14.9	12.1	8.9	5.5	2.1	-0.5
	44	61	48.7	47.4	45.7	43.4	40.3	37	33.3	29.3	25.3	21.7	18.4	15.5	12.8	11.1	9.8	8.7	8.6	9.3	10.6	11.8	13.1	15	17.3	19.8	22.7	25.6	27.9	29.8	32.2	34.8	36.8	38.3	39.6	41	41.8	42.3	42.5	41.9	40.9	39.3	37.1	34.7	31.6	28.3	24.7	21	18.3
	44	62	46.2	44.9	43.3	41.3	38.8	36.2	33.3	30.4	27.7	25.3	23.2	21.5	19.8	18.8	18.2	17.7	18.2	19.2	20.5	22.2	23.8	25.5	27.3	29.2	31.2	33.2	34.6	35.6	37.1	38.8	40.4	41.9	43.3	45.4	47.3	49.4	51.2	52.3	53.1	53.2	52.6	51.4	49.7	47.6	45.1	42.4	40.4
	48	1	79.3	76.1	72.6	68.7	64.3	59.7	54.8	50	45.3	41	37.2	33.4	30.2	27.5	25.4	23.5	22.1	21.4	21.2	21.1	21.1	21.7	22.6	23.6	25.2	27	28.5	29.4	30.7	32.3	33.4	34	34.6	35.2	35	34.5	33.6	32.1	30.4	28.3	25.6	22.5	19.3	16.3	13.1	9.7	7.2
	48	5	47.8	44.5	41.1	36.8	32.2	27.9	23.5	19.3	15.5	12.4	10	8.2	6.9	6.3	6.3	6.8	8	9.6	11.5	13.3	14.9	16.3	17.5	18.4	19.6	20.3	19.8	18.9	18.6	18.3	17.8	17.2	16.8	17.1	17.3	17.6	17.6	17.4	17.4	16.8	15.8	14.2	12.1	9.8	7.1	4.1	1.9
	48	7	50.4	50.2	49.5	48.1	45.7	42.9	39.3	35.3	30.9	26.7	22.7	18.9	15.3	12.5	10	7.9	6.9	6.4	6.4	6.7	7.6	8.9	10.1	11.7	13.7	15.7	16.8	17.6	18.6	19.8	20.1	19.8	19.2	18.5	17.3	16.1	14.7	12.7	10.7	8.5	6	3.3	0.6	-2.1	-4.8	-7.7	-9.6
	48	11	42	40.3	38.3	35.5	32	28.2	23.9	19.1	14.2	9.8	5.9	2.2	-1.3	-3.8	-5.7	-6.7	-6.6	-5.3	-3.2	-0.6	2.5	6.2	10	13.9	18.4	22.7	26.4	29.2	32.2	35.4	37.6	38.9	40.3	42.1	43.3	44.2	44.8	44.6	44.4	43.7	42.5	40.9	39	36.7	34.3	31.5	29.3
	48	14	40	38.3	36.1	33.1	29.3	25.3	20.9	16.2	11.7	7.7	4	0.8	-1.8	-3.3	-4.3	-4.8	-3.9	-2.4	-0.3	2.2	4.5	7.1	9.5	12	14.9	17.5	19.1	19.9	21	22.5	23.5	24.5	25.4	26.6	27.5	28.6	29.4	29.2	28.9	28.2	26.7	24.8	22.5	19.4	15.8	12.2	9.4
	48	16	63.9	63.2	61.7	59.5	56.7	53.3	49.3	45.1	40.5	36.5	32.8	29.1	25.5	22.8	20.4	18.1	16.8	16.1	15.9	15.6	15.1	15.2	15.5	16.4	17.8	18.9	20.1	21.1	22.3	24	25.3	26.4	27.4	28.6	29.3	30	30.7	30.4	29.8	29	27.9	26.4	24.6	22.3	19.6	16.3	14.1
	48	21	27.1	26.8	26.1	24.9	22.9	20.6	17.9	14.9	11.6	8.7	6	3.4	1.3	-0.1	-1.2	-1.8	-1.2	0.1	1.9	3.9	5.9	7.9	10.1	12.5	15.1	17.5	18.7	19.3	20.2	21.3	21.8	21.9	21.8	22	22	22	22	21.2	20.3	19	17.4	15.6	13.7	11.2	8.3	5.3	3.2
	48	24	48.5	45.7	42.5	38.7	34.4	29.8	25.2	20.6	16.2	12.5	9.3	6.4	4.1	2.5	1.4	0.4	0.1	0.2	0.7	1.3	1.7	2.3	3.1	4.2	5.7	7.2	8.4	9.2	10.7	12.9	14.7	16.3	17.9	19.7	21.1	22.5	23.5	23.6	23.5	22.6	20.9	18.7	15.9	12.5	8.9	5.1	2.3
	48	55	25.9	24.8	23.1	20.7	17.6	14.1	10.1	5.8	1.6	-1.9	-4.9	-7.5	-9.6	-10.5	-10.9	-10.9	-9.6	-7.5	-5	-2.3	0	2.3	4.3	6.6	9	11.1	12.4	13.1	14.3	15.8	16.8	17.5	18.4	19.4	20.1	21	21.4	20.8	20	18.6	16.7	14.4	11.8	8.7	5.1	1.3	-1.3
	48	56	43.5	43	42.2	40.8	38.8	37	35	33	31.3	30.1	29.4	29.3	29.7	31	33	35.1	38	41.7	45.9	50.2	54.4	58.8	63.3	68	73.3	78.6	83.2	87.4	92.4	97.9	103	108.1	112.9	118.1	122.9	127.7	132.3	136	139	141.1	142.5	143.4	143.7	143.4	142.7	141.9	142
	48	57	27.1	26.5	25.5	23.9	21.6	19.2	16.2	13.1	10.1	7.5	5.2	3.2	1.2	0.1	-0.6	-1.1	-0.7	0.2	1.5	2.8	4	5.5	7	8.7	10.7	12.6	13.8	14.8	16.3	18	19.4	20.4	21.4	22.8	23.6	24.5	25	24.6	23.8	22.5	20.4	17.9	14.9	11.6	8	4.5	2
	48	58	37	34.8	32.5	29.4	25.9	22.3	18.7	15.2	11.7	8.8	6.4	4.2	2.3	1.1	0.2	-0.5	-0.4	0.1	1.1	2.1	3	4.4	6.1	8.1	10.9	13.7	16.1	18.1	20.6	23.6	26.2	28.2	30.1	32.1	33.6	34.8	35.8	36.1	36.3	35.9	35.2	34.5	33.5	32.3	30.9	29.5	29.1
	48	59	30.6	29.8	28.5	26.5	23.8	20.7	17	13.1	9	5.4	2.2	-0.8	-3.5	-5.2	-6.5	-7.4	-7.3	-6.6	-5.4	-4.1	-2.8	-1.2	0.6	2.4	4.6	6.6	8	9	10.4	12.1	13.3	14.2	15	16	16.6	17.2	17.6	17.3	16.8	15.9	14.6	12.9	10.8	8.4	5.8	3.2	1.4
	48	60	27.4	26.6	25.5	23.6	21	18.3	15.2	11.8	8.4	5.4	2.8	0.4	-1.7	-3	-3.9	-4.6	-4.3	-3.4	-2.3	-1.2	-0.1	1.1	2.5	4.1	6.2	8.1	9.3	10.2	11.8	13.9	15.7	17.2	18.7	20.4	21.7	22.8	23.5	23.4	22.8	21.6	19.5	17	13.7	10	6	1.8	-1.4
	48	61	54.8	52.9	50.4	47.2	43.3	39.1	34.3	29.3	24.3	19.9	15.7	11.8	8.3	5.8	3.6	2	1.5	1.8	2.5	3.5	4.8	6.3	7.7	9.5	11.8	13.8	15.2	16	17.4	19	20	20.7	21.3	22.3	22.9	23.5	23.8	23.3	22.8	21.9	20.5	18.6	16.7	14.4	11.7	8.8	6.8
	48	62	136.7	133.5	129.8	125.1	119.7	113.9	107.5	100.9	94.1	87.8	81.8	76.2	70.8	66.3	62.3	58.8	56.4	54.9	53.9	53.3	52.7	52.5	52.6	52.9	53.8	54.6	55	55.1	55.7	56.8	57.5	57.8	58.3	59.1	59.7	60	60	58.9	57.4	55.4	52.8	49.8	46.5	42.6	38.6	34.6	31.7
	49	1	24.4	23.2	21.9	20	17.7	15.4	12.9	10.3	7.7	5.6	3.6	1.4	-0.7	-1.7	-2.2	-2.8	-2.2	-1.3	-0.2	0.8	1.9	3.2	4.4	5.7	7.3	8.7	9.1	9	9.5	10.2	10.7	11.4	12.6	14.3	15.7	16.8	18.1	18.6	18.9	18.6	17.5	15.6	13.2	10.5	7.1	3.5	0.6
	49	5	14.4	12.6	10.5	7.8	4.7	1.6	-1.8	-5.3	-8.5	-11	-12.9	-14.4	-15.6	-15.8	-15.3	-14.7	-13.2	-11.1	-8.8	-6.7	-4.6	-2.3	-0.5	1.3	3.2	5	6.1	6.9	8.3	10.2	11.9	13.3	14.9	17	18.6	20	21.3	21.6	21.2	20.1	18.1	15.6	12.7	9.5	5.9	2.2	-0.6
	49	7	30.5	30.5	30.1	28.7	26.4	23.6	20.3	16.7	13.1	10	7.7	6	4.6	4.3	4.7	5.5	7.3	9.3	11.5	13.6	15.1	16.3	16.9	17.3	18	18.8	19	19	19.9	21.3	22.7	24.1	25.7	27.8	29.5	30.8	31.4	31.1	30.1	28.2	25.4	22.1	18.1	13.7	8.9	4	-0.3
	49	11	12.3	9.9	7.5	4.8	1.7	-1.1	-4	-6.7	-9	-10.4	-11.4	-12.3	-12.8	-12.4	-11.5	-10.8	-9.4	-7.5	-5.6	-3.9	-2.5	-0.8	0.8	2.5	4.7	6.9	8.6	10.1	12.3	14.8	17.2	19.5	21.9	24.1	25.5	26.5	27.2	26.4	25	22.8	19.9	16.5	12.8	9	5	1.3	-1.1
	49	14	25.9	24	21.8	19.1	15.9	12.7	9.4	5.9	2.5	-0.5	-3	-5.4	-7.5	-8.9	-9.6	-10.2	-10.1	-9.7	-9	-8	-7.2	-6.2	-5	-3.6	-1.8	-0.1	1.1	2	4.2	6.9	9.5	11.9	14.5	17.3	19.8	22	23.7	24.5	24.7	24.3	22.8	20.7	17.5	14	10.2	6.2	3.1
	49	16	8.8	8.7	8.3	7.2	5.4	3.5	1	-1.8	-4.4	-6.7	-8.8	-10.9	-12.8	-14.1	-14.9	-15.4	-15.2	-14.6	-14	-13.5	-13.1	-12.5	-11.5	-10.5	-8.8	-7.3	-6.3	-5.4	-3.9	-1.9	-0.2	1.4	2.9	4.8	6.3	7.6	8.4	8.6	8.4	7.6	6.3	4.5	1.8	-1.6	-5.4	-9.4	-12.5
	49	21	25.6	23.9	21.8	19.3	16.1	12.8	9.1	5.3	1.5	-2	-5.2	-8.2	-11	-13.1	-14.7	-16.1	-16.5	-16	-14.8	-13.3	-11.8	-9.7	-7.3	-4.5	-1.4	1.7	4.2	6.1	8.4	10.8	12.9	14.4	15.8	17.4	18.7	19.9	20.8	20.8	20.4	19.5	18	16	13.3	10.3	6.7	3.1	0.3
	49	24	21.5	20.6	19.3	17.4	14.8	12.1	9.1	5.8	2.6	-0.2	-2.5	-4.6	-6.4	-7.4	-7.8	-8.1	-7.5	-6.4	-4.9	-3.4	-2.2	-0.7	0.6	2.1	4.1	5.9	7.2	8.1	9.7	11.7	13.3	14.9	16.8	19.1	20.9	22.7	24.3	24.9	24.9	24.1	22.5	20.4	17.5	14.1	10.1	5.7	2.3
	49	55	29.4	28	26.4	24.2	21.8	19.3	16.6	13.8	11	8.6	6.5	4.5	2.7	1.7	1	0.6	1.1	2.4	4.2	6.1	7.9	10	12.2	14.6	17.3	19.5	20.9	21.7	23	24.4	25.4	26	26.4	27.3	27.9	28.5	29	28.6	27.8	26.4	24.5	22.2	19.3	16.2	12.7	9.1	6.5
	49	56	35	33.4	31.4	28.8	25.7	22.3	18.5	14.6	10.7	7.3	4.6	2.3	0.3	-0.5	-0.7	-0.4	1	3.3	6.3	9.5	12.7	16.2	19.9	23.8	28.2	32.3	35.8	38.8	42.4	46.3	49.8	52.8	56.1	59.9	63.3	66.5	69.5	71.7	73.6	74.9	75.6	76.1	76.2	75.9	75.3	74.5	75
	49	57	37.2	35.4	33.3	30.8	27.7	24.5	21	17.4	14.1	11.2	8.8	6.5	4.4	3.1	2	1.2	1.4	2.1	3.3	4.3	5.3	6.7	8.2	9.8	11.7	13.6	14.9	15.7	17	18.7	20.2	21.2	22.4	23.7	24.6	25.4	25.9	25.6	24.8	23.4	21.2	18.5	15.2	11.5	7.7	3.9	1
	49	58	20.8	19.4	17.6	15.1	12.1	8.9	5.3	1.8	-1.7	-4.7	-7.1	-9.2	-10.9	-11.7	-11.9	-11.8	-10.6	-8.8	-6.6	-4.4	-2.2	0.2	2.7	5.3	8.3	11.1	13.3	15	17.2	19.7	21.8	23.4	25.1	26.8	28	29.1	29.9	29.7	29.3	28.3	26.7	24.9	22.8	20.5	17.9	15.5	14.3
	49	59	33.5	31.7	29.5	26.7	23.4	19.9	16	12.1	8.2	4.9	1.9	-0.7	-3.1	-4.4	-5.3	-6	-5.7	-4.7	-3.1	-1.4	0	1.8	3.7	5.7	8.1	10.3	12.1	13.4	15.3	17.6	19.3	20.7	22	23.7	25	26.2	27	26.8	26.1	24.9	23	20.8	17.8	14.6	11.1	7.5	4.8
	49	60	13.2	12.7	12	10.6	8.6	6.2	3.3	0.1	-3.2	-6.1	-8.8	-11.2	-13.7	-15.2	-16.2	-16.9	-16.6	-15.6	-14	-12.1	-10.2	-8	-5.6	-3	0.1	3.1	5.5	7.5	9.9	12.7	15	16.8	18.5	20.3	21.4	22.2	22.5	21.6	20.1	18	15.1	11.7	8.1	4.3	0	-4	-7
	49	61	51.3	50	48.4	46	43	39.8	36.2	32.4	28.5	24.9	21.6	18.5	15.4	13	11.1	9.3	8.5	8.6	9.2	9.9	10.8	12.2	13.9	16.1	18.8	21.4	23.4	24.9	26.9	29	30.7	31.8	32.6	33.4	33.7	33.7	33.4	32	30.2	27.8	24.9	21.6	18	14.1	10	5.9	3
	49	62	28.5	28.3	27.6	26.2	24.3	22.1	19.5	16.6	13.7	11	8.7	6.6	4.6	3.2	2.2	1.2	1.2	2	3.2	4.7	6.3	8.2	10.2	12.6	15.6	18.4	20.5	22	23.9	25.9	27.4	28.4	29.3	30.5	31.4	32.5	33.6	33.8	34	33.7	32.9	31.8	30.4	28.4	26	23.2	21.1
	54	1	36	35.8	35.2	33.9	32.1	30	27.3	24.4	21.1	18.1	15.6	13.2	10.8	9.2	7.8	6.5	5.8	5.6	5.6	6	6.1	6.7	7.3	8.3	9.9	11.4	12.8	14.2	16.5	19.4	21.9	23.9	25.9	28.4	30.1	31.5	32.4	32.3	31.4	29.8	27.3	24	20.4	16.6	12.8	8.6	5.8
	54	5	49.7	48	45.9	43.1	39.6	35.5	31.1	26.4	21.8	17.6	13.5	9.6	5.8	3.1	0.8	-1.2	-1.8	-1.5	-0.2	1.4	3.1	4.7	6.5	8.6	11.2	13.8	15.8	17	18.7	20.6	22.2	23.7	25.4	27.7	29.5	31.3	32.9	33.6	33.9	33.3	31.8	29.8	27.4	24.5	20.8	16.7	13.2
	54	7	28.6	27.2	25.4	23.1	20	16.6	12.8	8.7	4.8	1.1	-2.2	-5.2	-8	-9.8	-11.2	-12.5	-12.9	-12.5	-11.6	-10.3	-9.2	-7.6	-6.1	-4.3	-2.1	0	1.6	2.6	4	5.6	7	7.9	8.9	10	10.7	11.3	11.9	11.8	11.4	10.4	9	7.5	5.2	2.7	-0.1	-3.2	-5.3
	54	11	71.3	68.3	64.7	60.4	55.2	49.6	43.6	37.6	31.4	25.7	20.6	15.7	11	7.5	4.8	2.6	1.8	1.9	2.6	3.8	5.1	7	9	11.5	14.4	17.2	19.1	20.3	21.7	23.4	24.8	25.5	26.4	27.5	28.3	29	29.3	28.9	28.6	28.3	27.7	27	25.9	24.4	22.9	21.5	21.2
	54	14	38	36.1	33.9	31.4	28.4	25.5	22.4	19.3	16.3	13.8	11.7	9.7	7.8	6.3	5.2	4.1	3.8	3.9	4.2	4.5	4.7	5.4	6.4	7.6	9.2	11.1	12.6	13.7	15.7	18.1	20.1	21.7	23.1	24.7	25.7	26.3	26.3	25.2	23.8	21.9	19.1	15.8	12.4	8.8	5.1	1.6	-1
	54	16	40.5	39.5	37.9	35.5	32.4	29	25.2	21.1	16.8	12.9	9.4	6.3	3.5	1.9	0.4	-0.6	-0.6	0	1.1	2.4	3.6	5.2	6.8	8.6	11	13.2	14.9	16.4	18.6	21.2	23.2	24.9	26.4	27.9	28.8	29.4	29.3	28.2	26.7	24.4	21.4	18.1	14.1	10.4	6.8	3	0.4
	54	21	22.4	22	21	19.4	17.1	14.5	11.3	7.9	4.6	1.8	-0.7	-2.9	-4.9	-5.8	-6.2	-6	-4.8	-2.9	-0.5	1.9	4	6.3	8.4	10.8	13.1	15	16	16.4	17.1	17.8	18.1	18	18.1	18.6	19.1	19.5	19.9	19.7	19.5	19.1	18.3	17.2	15.7	13.8	11.3	8.5	6.2
	54	24	49.7	47.5	44.7	41.3	37.3	33.1	28.5	23.7	19.1	15.2	12.1	9.5	7.4	6.4	6	5.6	6.4	8	10	12.1	14.1	16.3	18.3	20.7	23.1	25.2	26.8	28	29.7	31.6	32.9	33.7	34.7	36	37	38	39	39	38.6	37.4	35.4	32.9	29.9	26.3	21.9	17	12.8
	54	55	16.9	15.6	14	11.7	8.6	5.4	1.9	-1.7	-5.3	-8.4	-11	-13.2	-15.1	-16.2	-16.9	-17.3	-16.9	-15.8	-14.4	-12.9	-11.5	-9.8	-8.1	-6.2	-3.9	-1.7	-0.2	0.9	2.5	4.5	6.1	7.2	8.3	9.6	10.7	11.6	12.3	12.1	11.5	10.4	8.7	6.5	3.8	0.7	-2.7	-6	-8.6
	54	56	25	23.8	22.3	20.2	17.6	14.7	11.6	8.4	5.2	2.6	0.3	-1.8	-3.6	-4.7	-5.6	-6.4	-6.5	-6.1	-5.4	-4.7	-4	-2.8	-1.6	-0.1	1.9	4.1	5.8	7	8.8	10.9	12.6	13.9	15.1	16.4	17.2	17.8	18.1	17.6	16.7	15.3	13.3	10.8	7.9	4.7	1.2	-2.5	-5.3
	54	57	16.9	16.7	16.3	15.2	13.6	11.8	9.5	7	4.3	1.9	-0.3	-2.5	-4.7	-6.1	-7.4	-8.5	-8.7	-8.5	-7.8	-7	-6.1	-4.8	-3.3	-1.6	0.7	3	4.8	6.3	8.4	10.8	12.8	14.6	16.3	18.3	19.7	20.9	21.7	21.6	21	19.7	17.6	15	11.7	8	3.9	-0.3	-3.7
	54	58	15.9	15.2	14	12.2	9.6	6.5	3	-0.9	-4.9	-8.5	-11.7	-14.6	-17.2	-18.7	-19.8	-20.5	-19.9	-18.5	-16.5	-14.3	-12	-9.4	-6.8	-4.1	-1.1	1.5	3.5	4.8	6.3	7.8	8.9	9.4	9.8	10.3	10.6	10.9	10.9	9.9	8.9	7.5	5.6	3.5	1	-1.7	-4.6	-7.6	-9.3
	54	59	15.2	14.2	12.9	11.3	9.3	7.3	5.1	2.9	0.6	-1.3	-2.9	-4.4	-5.6	-6.3	-6.7	-6.9	-6.6	-5.9	-4.9	-3.8	-2.8	-1.5	-0.2	1.2	2.8	4.3	5.3	6.1	7.2	8.5	9.4	10.1	10.7	11.5	12.1	12.5	12.7	12.5	11.9	11	9.8	8.3	6.5	4.4	2.2	0	-1.6
	54	60	11.9	11.2	10.1	8.3	5.9	3.3	0.4	-2.6	-5.7	-8.2	-10.4	-12.1	-13.7	-14.4	-14.6	-14.7	-13.9	-12.5	-10.6	-8.7	-7	-5.1	-3.1	-0.8	1.8	4.2	6	7.3	9	10.9	12.2	13	13.7	14.6	14.9	15.1	15	14.1	13	11.3	9.2	6.8	4	1	-2.4	-5.8	-8.4
	54	61	22.2	21.4	20.2	18.5	16.3	14	11.5	8.7	6	3.7	1.9	0.4	-0.9	-1.5	-2	-2.3	-1.7	-0.8	0.1	1	1.4	2	2.5	3.2	4.2	5.1	5.3	5.3	6.5	8.2	9.9	11.3	13	15.2	17.2	19.2	20.7	21.1	21.1	20.6	19.3	17.4	15	12	9.1	6.1	4.2
	54	62	34.7	33.4	31.8	29.4	26.4	23.1	19.5	15.6	11.6	8.1	4.9	2.1	-0.6	-2.4	-3.6	-4.4	-4.3	-3.6	-2.3	-0.7	0.9	2.9	5.1	7.4	9.9	12.4	14.2	15.5	17.3	19.4	21	22.2	23.4	24.9	26	27	27.8	27.7	27.1	26	24.2	21.9	19	15.7	12.1	8.6	5.8
	66	1	63.5	60.4	57	52.8	48	43.1	38	33.1	28.5	24.5	21.1	18.1	15.5	14	12.9	12	12	12.6	13.6	14.5	15.3	16.6	17.9	19	20.8	22.6	23.8	24.7	26.1	28	29.7	31.1	32.7	34.6	36	37.3	38.2	38	37.1	35.6	33.4	30.5	27	23.1	19	15	11.9
	66	5	40.3	38.2	35.6	32.4	28.7	24.9	21	17.2	13.6	10.7	8.2	6.2	4.3	3.2	2.6	2.1	2.4	3.1	4.1	5.1	6	7	8	9.4	11.1	12.9	14.3	15.2	16.6	18.6	20.2	21.4	22.7	24.2	25.1	25.9	26.2	25.6	24.7	23.2	20.8	17.9	14.7	11.2	7.4	3.5	0.6
	66	7	40.9	41.4	41.4	40.9	39.5	37.7	35.4	32.6	29.4	26.6	23.9	21.4	18.7	16.9	15.2	13.7	13.2	13.3	13.5	13.6	13.6	13.9	14.4	15	16	17.4	18.2	18.7	20.2	22.2	23.9	25.5	27.3	29.5	31.2	32.7	33.8	33.7	33.1	32	30.3	28	25.5	22.5	19.3	15.9	13.2
	66	11	55.1	54.6	54	52.8	51.2	49.5	47.5	45.6	43.8	42.5	41.7	41.4	41	41.7	42.7	43.9	45.8	48.2	50.2	52.4	54.2	56.4	58.9	61.4	64.3	67.2	69.4	71.5	74.4	77.4	80.3	82.8	85.4	88.5	91.3	94.2	96.9	99.1	101.1	103.1	104.1	104.6	104.7	103.9	102.6	100.9	99.8
	66	14	48.1	46.2	44	41.1	37.4	33.6	29.5	25.4	21.6	18.2	15.2	12.6	10.2	8.6	7.8	7.4	7.9	8.9	10.3	11.9	13.4	15.1	16.8	18.9	21.4	23.9	25.7	26.6	28.3	30.3	32.2	33.9	35.6	37.5	39.1	40.5	41.6	41.6	41.4	40.2	38.2	35.5	32.1	28	23.3	18.4	14.3
	66	16	45.2	43.2	41	38.3	35	31.8	28.6	25.3	22.2	19.6	17.5	15.5	13.8	12.7	11.8	10.7	10.6	10.9	11.1	11.5	11.8	12.3	13.2	14.3	15.9	17.5	18.6	19.1	20.4	22.1	23.2	23.8	24.5	25.5	26.1	26.9	27.7	27.6	27.2	26.5	25.2	23.6	21.4	18.6	15.5	12	9
	66	21	30.2	29.8	29	27.5	25.2	22.5	19.3	15.7	12	8.7	5.7	3	0.5	-1.2	-2.4	-3.2	-3	-2	-0.4	1.3	3	5.2	7.4	9.8	12.6	15.2	17.2	18.6	20.4	22.4	24	25	25.9	26.9	27.4	27.8	27.9	27.2	25.9	24	21.7	19	15.8	12.5	9	5.5	3.1
	66	24	36.3	35	33	30.1	26.4	22.3	17.5	12.5	7.5	2.9	-1.1	-4.2	-6.5	-7.9	-8.4	-8.1	-6.5	-4.3	-1.6	1.2	3.7	6.1	8	9.9	11.7	13	13.6	13.8	14.4	15.6	16.6	17.5	18.3	19.7	21.1	22.6	23.6	23.5	23	21.9	20.1	17.5	14.4	10.9	7.2	3.3	0.6
	66	55	28.8	27.1	25.1	22.3	19	15.5	11.6	7.7	3.8	0.5	-2.3	-4.7	-6.6	-7.7	-8.1	-8.3	-7.5	-6	-4	-1.9	0.1	2.2	4.1	6.2	8.7	10.9	12.4	13.4	14.7	16.4	17.6	18.5	19.3	20.4	21	21.3	21.3	20.4	19.3	17.5	15.1	12.3	9.2	5.9	2.2	-1.5	-4.2
	66	56	31.4	30.1	28.3	25.9	22.8	19.4	15.8	12	8.3	5.1	2.3	-0.2	-2.3	-3.5	-4.3	-4.7	-4.2	-3	-1.4	0.2	1.8	3.5	5.2	7.1	9.4	11.4	12.7	13.3	14.5	16	17.2	18.1	18.9	20.2	21.1	22.1	22.8	22.7	22.2	21.1	19.4	17.3	14.6	11.4	7.9	4.2	1.3
	66	57	32.6	30.8	28.7	25.8	22.2	18.4	14.2	10	6	2.5	-0.5	-3	-4.9	-6.1	-6.7	-7	-6.2	-4.9	-3.3	-2	-0.9	0.4	1.7	2.9	4.4	5.9	6.8	7.2	8	9.4	10.6	11.5	12.5	13.8	14.8	15.9	16.6	16.4	16	15.2	13.8	11.8	9.1	6	2.6	-1.1	-4.2
	66	58	59.2	57.7	55.7	53	49.6	45.9	41.8	37.4	33	29	25.5	22.5	19.9	18.3	17.2	16.5	16.9	18.1	19.8	21.8	23.5	25.5	27.6	29.8	32.4	34.6	36.2	37.4	39.1	41	42.5	43.5	44.6	45.8	46.8	47.8	48.6	48.5	48.1	47.3	46	44.6	42.8	40.6	38.3	36.1	34.8
	66	59	24.8	24.1	23	21.1	18.7	16	12.8	9.5	6.2	3.2	0.6	-1.9	-4.1	-5.5	-6.3	-6.9	-6.8	-6	-4.9	-3.7	-2.5	-0.9	0.8	2.7	5	7.2	9	10.4	12.4	14.6	16.4	17.9	19.3	21	22.2	23	23.6	23.3	22.5	20.9	18.6	15.7	12.5	9	5.2	1.1	-2.2
	66	60	22.5	21.8	20.7	18.8	16.3	13.3	9.9	6.3	2.6	-0.6	-3.5	-5.8	-7.9	-9	-9.6	-10	-9.5	-8.5	-7.1	-5.7	-4.5	-3.1	-1.6	-0.1	1.9	3.8	5.3	6.5	8.4	10.9	13.1	15	16.8	18.8	20.4	21.6	22.4	22.2	21.6	20.1	17.8	15	11.6	7.8	3.7	-0.5	-3.8
	66	61	51.9	50.5	48.7	46.2	43	39.6	35.7	31.5	27.3	23.5	20	16.7	13.6	11.4	9.6	8	7.4	7.4	7.7	8.1	8.6	9.4	10.1	11.1	12.4	13.7	14.3	14.5	15.1	16.2	16.9	17.3	17.9	18.7	19.2	19.6	19.9	19.3	18.5	17.3	15.4	13.1	10.3	7.4	4	0.4	-2
	66	62	61.4	60.2	58.5	56.1	53.1	49.9	46.4	42.6	38.7	35.3	32.2	29.3	26.3	24.1	22.3	20.9	20.4	20.5	21.1	21.9	22.8	24.2	25.6	27.4	29.8	32	33.7	34.8	36.4	38.2	39.5	40.6	41.8	43.4	44.7	45.8	46.6	46.6	46.2	45.4	43.9	41.9	39.3	36.3	32.9	29.2	26.3
	67	1	657.5	651.4	643.5	633.4	621	606.7	589.9	571.3	551.1	529.9	508.1	485.8	463.1	441.3	420.2	399.7	381	363.6	347.8	333.3	319.9	307.9	296.9	287	278.1	269.8	261.4	253.1	245.6	238.9	232.1	225.1	217.9	211.4	204.6	197.7	190.9	183.3	175.6	167.4	158.4	149.1	139.7	130.2	120.6	111.2	102.9
	67	5	556.1	549.7	541.7	531.2	518.5	504	487.8	470	451.1	431.9	412.3	392.7	373.2	354.9	337.7	321	306.1	292.5	280.3	269	258.3	248.2	238.6	229.6	221.9	214.7	207.4	199.8	193.3	187.7	182.1	176.9	172.4	168.6	164.3	159.9	155.7	150.6	145.2	139	132.2	124.8	117.3	109.5	101.2	92.7	85
	67	7	245.9	240.6	234.3	226.6	217.7	207.7	196.8	185.3	173.6	162	150.6	139.5	129.1	119.6	110.6	102.3	95.5	89.9	85.4	81.5	78.1	75.7	74	72.9	72.5	72.4	72.2	71.4	71.3	71.6	71.5	71	70.2	69.4	68.1	66.6	64.7	61.6	58.1	54.1	49.6	44.8	39.4	34.3	29.1	24.4	21.1
	67	11	1484.5	1459.6	1429.8	1395	1355.3	1311.5	1263.8	1212.9	1160.1	1106.2	1051.8	997.4	943.9	892.6	843.6	796.9	753.8	713.8	677.3	643.6	612.6	584.6	558.9	535.7	514.8	495.7	477.7	460.8	445.4	431.2	417.5	404.4	392.1	380.6	369.2	358	346.9	335.2	323.4	311.1	298.4	285.3	271.9	258.7	245.6	232.6	221.1
	67	14	126.6	124.2	121	116.8	111.6	105.6	98.7	91.4	83.8	76.5	69.6	63	56.8	51.8	47.3	43.4	40.9	39.3	38.5	37.9	37.5	37.5	37.8	38.4	39.4	40.3	40.9	41	41.6	42.5	43.2	43.5	43.9	44.5	44.8	45.1	45.2	44.2	42.8	40.8	38.4	35.5	32.1	28.2	23.9	19.4	15.7
	67	16	499.3	493.5	486.2	476.9	465.6	452.9	438.6	422.9	406	388.9	371.7	354.2	336.7	320.2	304.2	288.8	274.9	262.1	250.4	239.8	229.8	220.6	212.2	204.5	197.8	191.7	185.2	178.7	173.2	168.3	163.2	157.8	152.8	148.3	143.5	139	134.4	129.4	124.3	118.6	112.3	106.1	99.6	92.9	86	79.2	73.2
	67	21	37.9	36.3	34.2	31.6	28.4	25.1	21.4	17.4	13.5	10.1	6.8	3.8	0.8	-1.3	-3.1	-4.6	-5.2	-5	-4.1	-3.2	-2.3	-1	0.4	2.2	4.5	6.6	8.2	9.3	10.9	12.6	14	15.1	16.4	17.9	19.1	20.1	20.9	20.8	20.1	19.1	17.6	15.6	13.1	10.1	6.6	2.9	0.3
	67	24	186.7	183.2	178.6	172.8	165.8	158	149	139.4	129.7	120.1	111.1	102.5	94.2	87.1	80.7	74.8	70.5	67.4	65.4	63.8	62.3	61.5	60.9	60.6	60.9	61.2	60.9	60.4	60	59.9	59.5	58.5	57.3	56.8	55.9	54.9	53.7	51.5	48.9	45.6	42	38.3	33.9	29.1	24.1	18.5	14
	67	55	348.3	341.2	332.8	323	311.8	299.6	286.5	272.8	258.8	245.1	231.7	218.7	206.1	194.4	183.5	173.1	164.1	156.2	149.3	143	137.1	132.3	128	124.4	121.6	119.1	116.6	113.8	111.6	109.9	107.9	105.6	103.3	101.2	98.8	96.3	93.7	90.4	86.9	83.1	78.9	74.5	69.9	65.1	60.3	55.7	52
	67	56	18.8	17.2	15.3	12.9	10.1	7	3.6	0.4	-2.7	-5.3	-7.4	-9.1	-10.7	-11.4	-11.8	-11.9	-11.2	-9.8	-8	-6.2	-4.6	-2.5	-0.2	2.2	5.1	7.8	10.1	11.9	13.9	16.2	18	19.2	20.3	21.6	22.3	22.9	23.2	22.7	21.7	20.3	18.4	16.1	13.5	10.6	7.3	3.9	1.6
	67	57	24.7	23.5	21.8	19.5	16.5	13.4	9.9	6.5	3.2	0.6	-1.5	-3.1	-4.5	-4.9	-4.9	-4.9	-4	-2.6	-1.1	0.4	1.5	2.9	4.2	5.7	7.6	9.3	10.6	11.6	13.1	14.9	16.3	17.4	18.5	19.6	20.3	20.7	20.8	19.9	18.6	16.7	14.2	11.4	8	4.4	0.6	-3.1	-5.9
	67	58	28.7	28.8	28.7	28.1	27.2	26.1	24.4	22.3	20.1	18.2	16.3	14.3	12.1	10.5	9	7.5	6.7	6.6	6.7	7	7.6	8.4	9.7	11.2	13.2	15	16.3	17.3	18.7	20.1	20.8	21.3	21.7	22.2	22.1	21.9	21.5	20.7	19.5	18.1	16.3	14.3	12	9.3	6.5	3.7	1.8
	67	59	103.1	100.3	96.9	92.9	88.1	82.9	77.4	71.8	66.2	61	56.1	51.6	47.3	43.8	41	38.4	36.8	35.7	35.2	34.9	34.7	35	35.6	36.4	37.9	39.3	40.2	40.5	41.4	42.6	43.2	43.5	43.6	43.8	43.4	42.9	42.1	40.6	38.8	36.5	33.7	30.5	27	23.2	19.2	15.2	12.4
	67	60	116.3	113.6	110.3	106.1	101.1	95.5	89.5	83	76.4	70.2	64.2	58.5	53.1	48.7	44.8	41.2	38.6	36.9	35.8	35	34.3	34.2	34.4	34.9	35.9	37	37.6	37.9	38.6	39.6	40.2	40.4	40.5	40.9	40.7	40.4	39.8	38.4	36.7	34.5	31.7	28.6	25.3	21.6	17.6	13.7	10.7
	67	61	313.4	307.8	301.7	294.4	286	276.9	267	256.4	245.6	234.8	224	212.9	201.7	191.1	180.9	171	162.1	153.6	146	138.9	132.2	126.6	121.9	117.6	114.5	111.9	109	106.1	104.1	102.4	100.7	99	97.7	96.7	95.1	93.6	92.2	90	87.8	84.9	81.8	78.4	74.6	70.2	65.4	60.2	56
	67	62	66.4	64.1	61.4	58.2	54.4	50.6	46.6	42.8	39.1	35.9	33.1	30.7	28.7	27.4	26.6	25.7	25.7	25.9	26.6	27.3	27.7	28.5	29.2	30.1	31.4	32.7	33.6	34.1	35.1	36.6	37.8	38.9	39.7	41	41.9	42.9	43.7	43.8	43.6	42.8	41.6	39.9	37.8	35.3	32.6	29.6	27.6
	70	1	59.4	57.3	54.7	51.3	47.1	42.6	37.9	33.2	28.3	24	20.1	16.5	13.4	11	9.1	7.8	7.4	7.7	8.8	9.9	10.8	12	13.5	15.3	18.1	20.7	22.7	24.3	26.6	29.6	32.1	34.4	36.6	38.9	40.8	42.3	43.4	43.3	42.6	40.8	38.4	35.7	32.3	28.5	24.2	19.8	16.6
	70	5	44.9	43.8	42.2	39.8	36.7	33.1	29.1	24.8	20.4	16.6	13.2	10.3	7.8	6.6	5.9	5.6	6.4	7.8	9.5	11.3	13	14.7	16.4	18.1	20.1	21.9	23.1	23.8	25.2	27.1	28.7	30.1	31.5	33.1	34.3	35.4	36.4	36.5	36.1	35.1	33.4	31.1	28.5	25.4	22	18.2	15.4
	70	7	41.6	39.6	37.2	34	30.3	26.3	22.1	17.9	13.8	10.2	7	4.1	1.8	0	-1	-1.5	-1	0.4	2.2	4.4	6.5	8.7	11	13.8	17	19.9	21.9	23.3	24.9	26.7	28	28.8	29.8	30.8	31.3	31.4	31.2	30.4	29.6	28.2	26.2	24.2	21.6	18.4	15	11.9	9.6
	70	11	60.4	59.1	57.4	55.2	52.2	49	45.4	41.5	37.6	33.9	30.5	27.5	24.8	22.9	21.4	20.2	19.8	20.1	20.8	21.5	22.1	23.1	24.2	25.4	27	28.7	29.9	30.5	31.7	33.5	35.1	36.5	37.8	39.4	40.7	41.8	42.3	41.9	41.1	39.4	37	34.3	30.9	27	22.8	18.5	15.1
	70	14	101.5	100.1	98.2	95.6	92.4	88.8	84.6	79.9	75	70.3	65.9	61.5	57.4	54.3	51.5	48.7	47.2	46.4	46.3	46.5	47	48.2	49.7	51.7	54.1	56.7	58.7	60.4	62.6	65.2	67.2	68.5	69.6	70.7	71	71.2	70.9	69.4	67.4	64.8	61.6	57.9	53.9	49.7	45.4	41	37.8
	70	16	142.8	141.8	139.9	137.1	132.9	128.1	122.5	116.6	110.5	104.6	99.2	94.2	89.4	85.6	82.6	80.2	79	78.7	79.1	79.7	80.2	81.1	82.2	83.5	85.2	87.2	88.3	88.9	89.9	91.1	91.6	91.8	92.1	92.4	92.3	91.7	90.9	89.2	87	84.6	81.6	78.1	74	69.5	64.8	59.8	55.5
	70	21	24.9	22.5	19.7	16.2	12.2	7.8	3	-1.7	-6.3	-10.3	-14	-17.4	-20.3	-22.2	-23.7	-24.9	-24.7	-23.6	-22.1	-20.2	-18.2	-16.1	-13.6	-11	-8.1	-5.6	-3.6	-2.5	-1.4	-0.4	0.4	0.9	1.1	1.5	1.8	2.3	2.6	2.2	1.9	1.4	0.5	-0.7	-2.2	-4.4	-7.1	-9.8	-11.8
	70	24	49.3	46.1	42.8	38.9	34.5	30.4	26.2	21.9	17.8	14.1	10.9	8	5.1	3.2	1.7	0.3	-0.4	-0.2	0.5	1.5	3	4.9	6.9	9.3	12.8	16.2	18.6	20.5	23.1	26.1	28.2	29.6	30.9	32.4	33.2	33.5	33.5	32.6	31.2	29.2	26.7	23.8	20.4	16.8	13	9.1	6.6
	70	55	26.2	25	23.5	21.3	18.7	16.1	13.2	10.1	7	4.4	2.1	0.1	-1.8	-2.8	-3.4	-3.8	-3.4	-2.4	-0.9	0.8	2.5	4.4	6.6	8.8	11.6	14.4	16.3	17.8	19.8	21.9	23.4	24.5	25.4	26.5	27	27.2	27.1	26.2	24.8	22.7	20.1	17.2	13.9	10.3	6.5	2.4	-0.7
	70	56	36.1	34.6	32.6	29.9	26.6	23.1	19.2	15.2	11.2	7.7	4.7	2.1	-0.3	-1.8	-2.8	-3.7	-3.6	-2.9	-1.8	-0.5	0.6	2	3.5	5.2	7.3	9.2	10.7	11.6	13	14.7	16	16.8	17.6	18.5	19	19.4	19.3	18.3	17	15	12.5	9.5	6	2.2	-1.8	-5.8	-9
	70	57	21.2	20.3	19	17	14.5	11.7	8.4	4.9	1.4	-1.8	-4.7	-7.3	-9.7	-11.3	-12.4	-13.3	-13.1	-12.2	-10.8	-9.3	-7.7	-5.7	-3.6	-1.3	1.3	3.7	5.6	7	8.6	10.6	12.2	13.4	14.4	15.6	16.6	17.4	17.9	17.4	16.6	15.2	13.2	10.7	7.7	4.4	0.7	-3.1	-6
	70	58	55.1	51.3	47.3	42.9	38.1	33.3	28.5	23.9	19.6	16.1	13.1	10.6	8.4	7.1	5.9	4.9	4.6	4.9	5.6	6.3	7	7.9	8.9	10.1	11.7	13.5	15	16.1	17.7	19.6	21.1	22.3	23.4	24.6	25.6	26.5	27.2	26.8	26	24.8	23.1	21.1	18.9	16.4	13.6	10.6	8.5
	70	59	34.3	32.4	30.1	27.3	23.9	20.3	16.4	12.3	8.3	4.8	1.6	-1.4	-4.2	-6.4	-8.1	-9.8	-10.5	-10.4	-9.7	-9	-8.2	-6.7	-4.9	-2.7	0.1	2.8	5.1	6.9	9.1	11.3	12.9	14.1	15	16.1	16.5	16.7	16.7	15.8	14.6	13.1	11.1	8.9	6.1	2.9	-0.6	-4.2	-7
	70	60	33	31.2	29.1	26.4	23.1	19.6	15.8	12	8.3	5.1	2.4	0.3	-1.4	-2.1	-2.2	-2.2	-1.3	0.1	1.9	3.6	5.2	6.9	8.6	10.3	12.2	13.8	14.9	15.6	16.8	18.5	19.8	20.7	21.8	23.1	24	24.9	25.7	25.5	24.8	23.4	21.4	18.8	15.5	11.6	7.3	2.7	-0.9
	70	61	81.1	79.1	76.7	73.5	69.3	64.9	59.9	54.8	49.4	44.5	39.9	35.9	32.5	30.2	28.4	27.4	28	29.4	31	33.1	35.2	37.6	39.8	42	44.5	46.7	48.1	48.6	49.5	50.9	52	52.6	53	54	54.5	55.2	55.7	55.2	54.9	54.1	52.5	50.5	48.2	45.6	42.1	38.4	35.3
	70	62	26.3	26.2	25.8	24.7	23.1	21.1	18.6	15.6	12.3	9.1	6.2	3.4	0.5	-1.6	-3.3	-4.9	-5.5	-5.3	-4.4	-3.3	-2	-0.1	1.9	4.3	7.2	10	12.1	13.6	15.6	17.6	19.1	19.6	19.9	20.2	20.1	19.7	19.1	17.7	16	13.9	11.6	9.2	6.7	4.2	1.7	-0.9	-2.5
	74	1	25.3	24.6	23.4	21.5	19	16.4	13.4	10.2	7.2	4.9	3.2	2	0.9	0.9	1.4	2.2	3.7	5.6	7.7	9.5	11.1	12.8	14.2	15.5	17.2	18.7	19.7	20.3	21.7	23.6	25.2	26.8	28.3	30.4	32.1	33.6	34.9	35.4	35.4	34.7	33.3	31.3	28.8	25.8	22.5	18.9	16.1
	74	5	22.6	20.9	18.9	16.2	12.8	9.3	5.4	1.6	-1.9	-4.9	-7.5	-9.7	-11.7	-12.9	-13.4	-13.8	-13.3	-12.5	-11.3	-10.1	-8.9	-7.3	-5.6	-3.5	-0.9	1.9	4	5.8	8.1	10.7	13	14.9	16.5	18.2	19.2	19.8	20.1	19.4	18.5	17.1	15.1	12.7	10.1	7.2	4	0.9	-1
	74	7	46.9	45.4	43.5	41	38	34.9	31.7	28.3	25	22.1	19.8	17.7	15.7	14.7	13.8	13.1	13.3	13.8	14.6	15.3	15.8	16.6	17.8	19	20.6	22.4	23.5	24.3	25.8	28.1	30.1	31.9	33.7	35.8	37.5	39.1	40.4	40.5	40.4	39.3	37.5	35.1	32.1	28.6	24.9	21.1	18.3
	74	11	81.7	81.4	81.2	80.7	79.6	78.4	76.9	75.3	74	73	72.2	71.5	71.2	71.7	72.6	73.5	75.4	77.6	80.4	83.4	86.6	90.4	94.3	98.2	102.8	107.6	111.9	115.7	120.1	124.6	128.9	133.1	137.2	141.2	144.7	147.9	151.1	153.2	155.1	156.2	156.4	155.9	154.8	153.3	151.5	149.4	148.4
	74	14	13.7	13.5	12.9	11.7	9.7	7.4	4.7	1.7	-1.4	-4.1	-6.4	-8.5	-10.3	-11	-11.3	-11.4	-10.4	-8.6	-6.3	-3.5	-0.8	2	5.1	8.3	12	15.6	18.3	20.2	22.3	24.7	26.4	27.4	28.2	28.8	28.8	28.6	28.1	26.8	24.9	22.6	19.6	16.5	13.2	9.5	5.8	2	-0.5
	74	16	27.5	26.7	25.5	23.6	21.2	18.4	15.1	11.4	7.7	4.6	2	-0.3	-2.1	-2.9	-3.2	-3.1	-1.8	0.3	2.8	5.4	7.9	10.4	12.8	15	17.2	18.9	20	20.5	21.4	22.5	23.2	23.4	24	24.8	25.2	25.6	25.7	24.9	23.6	21.8	19.3	16.6	13.3	9.6	5.9	2	-0.7
	74	21	22.5	21.1	19.4	17.2	14.5	11.7	8.7	5.5	2.4	-0.2	-2.5	-4.5	-6.2	-7.1	-7.7	-8.2	-7.8	-6.8	-5.3	-3.8	-2.4	-0.5	1.4	3.6	6.2	8.7	10.7	12.2	14	16	17.7	18.9	19.9	20.9	21.5	22	22.1	21.4	20.5	19	17.1	14.8	12.1	9.1	5.9	2.5	0.2
	74	24	48.8	46.5	44	41.4	38.7	36.3	34.2	32.5	31.1	30.3	30.1	30.5	31	32.2	33.8	35.8	38.6	41.7	45.5	49.5	53.3	57.6	61.9	66.5	71.5	76.5	81	84.9	89.5	94.6	99.4	103.8	108.2	113.1	117.5	121.9	125.8	129	131.7	133.3	134	134.5	134.6	134.1	133.6	133.2	133.6
	74	55	19.9	18.5	16.7	14.4	11.5	8.4	5	1.4	-2.3	-5.4	-8.1	-10.4	-12.4	-13.5	-14.1	-14.4	-13.8	-12.3	-10.3	-8.3	-6.5	-4.4	-2.3	-0.1	2.4	4.8	6.6	7.8	9.6	11.7	13.3	14.6	15.9	17.4	18.6	19.6	20.3	20.1	19.5	18.3	16.6	14.6	12.2	9.4	6.4	3.3	1
	74	56	15.3	15	14.4	13.2	11.3	9	6.2	3.2	0.1	-2.8	-5.4	-7.6	-9.6	-10.8	-11.5	-11.8	-11.1	-9.8	-8	-6.1	-4.3	-2.1	0.1	2.5	5.1	7.6	9.4	10.7	12.3	14.2	15.7	16.6	17.4	18.3	18.7	18.8	18.4	17.2	15.6	13.3	10.4	7.2	3.7	-0.2	-4.1	-8	-10.7
	74	57	15.9	14.6	12.8	10.5	7.8	5.1	2.2	-0.8	-3.6	-5.9	-7.8	-9.2	-10.4	-10.9	-11.2	-11.4	-10.7	-9.4	-7.8	-6.3	-4.9	-3.2	-1.3	0.7	3.1	5.1	6.7	8.1	9.9	11.9	13.4	14.5	15.3	16.2	16.7	17.2	17.3	16.6	15.2	13.5	11.4	8.9	6	2.8	-0.4	-3.7	-6
	74	58	32.7	29.8	26.6	22.5	17.9	13.4	8.7	3.8	-0.7	-4.7	-8.2	-11	-13.4	-14.6	-15.5	-16.2	-15.9	-15.3	-14.2	-13.3	-12.6	-11.5	-10.3	-9.3	-7.7	-6.3	-5.3	-4.5	-3.1	-1.1	0.9	2.5	4.1	5.9	7.3	8.9	10.2	10.8	10.9	10.5	9.3	7.8	5.9	3.7	1.5	-0.8	-2.1
	74	59	22.6	22.2	21.5	20.1	18.1	15.8	13.2	10.3	7.4	4.9	2.5	0.5	-1.5	-2.7	-3.5	-3.9	-3.4	-2.2	-0.5	1.2	2.8	4.7	6.9	9.1	11.6	13.9	15.5	16.5	17.8	19.5	20.7	21.7	22.6	23.9	24.7	25.5	26	25.7	24.9	23.5	21.5	19.2	16.3	12.9	9.3	5.7	3.1
	74	60	24.3	24.1	23.5	22.1	20	17.6	14.7	11.5	8.2	5.2	2.3	-0.3	-2.7	-4.5	-5.8	-6.7	-6.6	-5.6	-4.2	-2.6	-0.8	1.5	4.2	7.2	10.7	14.1	17	19.4	22.1	25	27.4	29.1	30.4	31.8	32.7	33.2	33.3	32.5	31.3	29.7	27.5	25	22.1	18.9	15.5	12	9.6
	74	61	40.4	39.6	38.6	37	34.6	32	29.1	25.7	22.1	18.9	16	13.2	10.5	8.5	7	5.8	5.8	6.6	8	9.5	11.2	13.4	15.9	18.5	21.6	24.5	26.8	28.3	30.4	32.8	34.5	35.7	36.7	38	38.6	38.7	38.4	37	35.2	32.9	29.9	26.4	22.5	18.2	13.9	9.7	6.7
	74	62	30.4	29.3	27.8	25.7	23	20.1	16.9	13.5	10.1	7.1	4.3	1.9	-0.4	-1.8	-2.7	-3.3	-3	-1.9	-0.3	1.6	3.5	5.8	8.3	11.2	14.6	17.8	20.4	22.4	24.8	27.4	29.5	31.1	32.5	33.8	34.8	35.4	35.8	35.2	34.3	32.7	30.7	28.3	25.6	22.3	18.8	15.2	12.5
	95	1	52.6	50.4	47.8	44.3	39.9	35.1	29.9	24.6	19.1	14.2	9.7	5.6	2	-0.8	-2.8	-4.4	-4.7	-4.4	-3.6	-2.4	-1	0.6	2.3	3.9	6	7.9	9.1	9.8	10.9	12.5	13.6	14.5	15.2	16.1	16.6	17.2	17.7	17.1	16.4	14.9	12.7	10.1	7	3.8	0.4	-2.9	-5.2
	95	5	39.8	37	33.8	30.2	26.1	21.9	17.7	13.5	9.5	6.2	3.4	0.8	-1.3	-2.8	-3.7	-4.5	-4.4	-4.1	-3.1	-2	-1.2	-0.2	1	2.1	3.7	5.5	6.9	8	9.9	12.5	15.1	17.7	20.7	23.7	26.7	29.7	32	33.2	33.8	33.1	30.9	27.9	24.1	19.4	14.4	9	4.6
	95	7	23.2	20.4	17.4	14	10.1	6.4	2.7	-0.9	-4.3	-7	-9.1	-10.6	-11.7	-11.6	-11	-10.3	-8.6	-6.6	-4.4	-1.9	0.4	3	5.5	8	10.6	13.2	15.1	16.2	17.9	19.8	21.2	22.2	22.9	23.9	24.3	24.6	24.6	24	23.2	22.1	20.1	18	15.4	12.7	9.6	6.5	4
	95	11	39.8	39	37.6	35.4	32.5	29.1	25.2	21.1	17	13.2	9.8	6.7	3.7	1.5	0.1	-0.9	-0.9	-0.2	1	2.8	4.5	6.7	9.1	11.8	15.1	18	20.2	22	24.1	26.5	28.6	30.3	31.7	33.7	35.2	36.6	37.7	38.1	38.2	37.8	36.5	34.9	32.6	30	27	24.3	22.9
	95	14	17.4	16.1	14.4	12.3	9.7	6.8	3.6	0.2	-3.4	-6.6	-9.7	-12.5	-15	-16.6	-17.7	-18.7	-18.6	-18	-16.9	-15.6	-14.1	-12.3	-10.4	-8.2	-5.7	-3.3	-1.4	0.2	2.3	4.8	7	9	10.6	12.4	13.6	14.5	15	14.6	13.9	12.7	10.5	8	5.3	2.2	-1.2	-4.6	-7
	95	16	27	25.6	24	21.9	19.3	16.4	13.1	9.8	6.4	3.5	1	-1.2	-3	-4.1	-4.4	-4.4	-3.3	-1.6	0.5	2.7	4.9	7.7	10.5	13.1	15.9	18.5	20.4	21.8	23.4	25.6	27.3	28.6	30	31.5	32.9	34.1	35	35.2	35	33.9	32	29.4	25.8	21.9	17.8	13.2	9.5
	95	21	9.7	8.2	6.4	4.1	1.2	-1.9	-5.4	-8.8	-12.3	-15.1	-17.7	-19.8	-21.8	-22.7	-23.1	-23.4	-22.6	-20.9	-18.7	-16.4	-14.4	-12	-9.5	-6.7	-3.8	-1.2	0.9	2.4	4.1	6.1	7.6	8.7	9.6	10.7	11.2	11.7	12	11.4	10.4	8.9	7.1	5	2.5	-0.3	-3.4	-6.3	-8.2
	95	24	38.1	35.1	31.7	27.8	23.6	19.4	15.1	11	7.1	3.8	1	-1.5	-3.8	-5.3	-6.6	-7.6	-7.6	-7.1	-6.4	-5.3	-4.3	-2.9	-1.3	0.6	2.8	5	6.7	7.8	9.3	11.2	12.6	13.6	14.7	16.2	17.4	18.5	19.4	19.3	19.1	18.5	17.1	15.4	13	10.1	7.1	3.7	1.3
	95	55	22	21.5	20.7	19.1	16.9	14.4	11.5	8.6	5.5	3.1	0.8	-1.1	-2.8	-3.9	-4.7	-5.4	-5.4	-4.8	-4.1	-3.8	-3.6	-3	-2.5	-1.6	-0.2	1.3	2.3	3.2	4.8	7.1	9.2	11.1	12.8	14.7	16.3	17.6	18.5	18.5	17.9	16.8	15.1	12.6	9.6	6.3	2.6	-1	-3.8
	95	56	8.3	7.5	6.4	4.9	3	1	-1.2	-3.5	-5.6	-7.2	-8.4	-9.3	-10.1	-10.1	-9.9	-9.6	-8.6	-7.2	-5.8	-4.2	-3	-1.7	-0.4	1	2.6	4.1	5	5.5	6.7	8.2	9.5	10.6	11.9	13.6	15.1	16.7	18.2	18.7	18.8	18.4	17	15.2	12.9	9.9	6.6	3	0.2
	95	57	17.9	17.3	16.4	14.7	12.2	9.4	6.2	2.7	-0.7	-3.7	-6.4	-8.7	-11	-12.5	-13.4	-13.9	-13.4	-12.2	-10.7	-9	-7.3	-5.4	-3.4	-1.1	1.5	4.1	5.9	7.1	8.7	10.5	11.6	12.1	12.4	13.1	13.1	13	12.5	11.1	9.5	7.5	4.9	2.1	-0.9	-4.2	-7.9	-11.6	-14.3
	95	58	23.4	21.4	19	16.1	12.5	8.7	4.6	0.5	-3.6	-7.2	-10.3	-12.9	-14.9	-15.9	-16.4	-16.7	-16	-14.5	-12.5	-10.5	-8.5	-6.5	-4.4	-2.2	0.3	2.7	4.4	5.7	7.6	9.8	11.9	13.5	15.2	17.1	18.5	19.7	20.6	20.4	19.8	18.6	16.6	13.9	11	7.9	4.5	1.3	-0.8
	95	59	25	23.5	21.6	19.2	16.3	13.2	10	6.7	3.6	1.2	-0.8	-2.6	-4.1	-4.7	-5	-5	-4.1	-2.6	-0.8	1	2.8	4.9	6.9	9	11.5	13.7	15.2	16.3	17.6	19.3	20.5	21.5	22.5	23.9	25	26.1	27	27.2	27.2	26.5	25	23.1	20.7	17.8	14.4	10.7	7.7
	95	60	14.6	13.2	11.4	9	6	2.9	-0.5	-4.1	-7.7	-10.9	-13.7	-16.1	-18.2	-19.6	-20.6	-21.4	-21.1	-20.2	-18.7	-17.2	-15.8	-14	-12.1	-10	-7.5	-5.2	-3.5	-2.3	-0.5	1.9	3.7	5.2	6.5	8.1	9.4	10.7	11.5	11.5	11	9.7	7.9	5.5	2.5	-1	-4.9	-8.8	-11.8
	95	61	22.7	21.6	20.1	17.8	14.9	11.5	7.8	4	0.1	-3.3	-6.2	-8.7	-10.7	-11.9	-12.3	-12.4	-11.5	-9.7	-7.7	-5.7	-3.8	-1.8	-0.1	1.9	4.1	5.9	7.2	8	9.2	11	12.4	13.8	15.1	16.8	18.2	19.4	20.5	20.8	20.7	20	18.3	16.2	13.6	10.6	7	3.3	0.4
	95	62	9.3	9	8.3	7	5.2	3.1	0.6	-2.1	-5	-7.4	-9.6	-11.6	-13.4	-14.3	-15	-15.5	-14.9	-13.6	-11.8	-9.9	-8	-5.6	-3.2	-0.5	2.6	5.5	7.7	9.4	11.5	13.8	15.5	16.9	18.2	19.7	20.8	21.8	22.6	22.7	22.4	21.5	20.2	18.3	16.2	13.6	10.8	7.8	5.7
	101	1	38.4	36.2	33.7	30.6	27.1	23.2	19.3	15.4	12.1	9.5	7.4	5.6	4.2	3.2	2.5	1.8	2	2.6	3.5	4.6	5.5	7.1	8.9	10.9	13.5	16.6	19.4	21.7	24.6	27.8	30.6	32.9	35.2	37.7	39.8	41.5	42.9	43.5	43.5	42.6	40.7	38.2	35.1	31.4	27.5	23.3	20.1
	101	5	28.4	26.7	24.7	22	18.8	15.6	12	8.3	4.6	1.6	-0.9	-3	-4.7	-5.4	-5.6	-5.6	-4.7	-3.2	-1.2	0.8	2.7	4.7	6.7	8.6	11.1	13.3	15	16.2	18.3	21	23.2	25.3	27.5	30.2	32.5	34.7	36.4	37	37.2	36.5	34.9	32.5	29.5	25.9	21.9	17.7	14.4
	101	7	17.4	17.3	16.7	15.4	13.3	10.6	7.3	3.6	-0.3	-3.9	-7.3	-10.3	-13	-14.9	-16	-16.8	-16.3	-15	-13	-10.8	-8.5	-6	-3.5	-0.7	2.4	5.3	7.6	9.3	11.4	13.8	15.8	17.5	19.1	21.1	22.7	23.9	24.9	24.9	24.4	23.1	21.2	18.8	15.8	12.4	8.7	5.1	2.6
	101	11	40.9	39.6	37.9	35.6	32.7	29.5	25.8	21.9	18	14.4	11.1	7.8	4.8	2.8	1.4	0.4	0.5	1.1	2.5	3.9	5.6	7.7	9.9	12.3	14.8	17.2	18.8	19.9	21.2	22.8	24.4	25.6	26.7	28.2	29.3	30.5	31.6	31.9	31.9	31	29.1	26.8	24	20.3	16.1	11.7	8.3
	101	14	59.7	56.7	53.2	49	44.4	39.9	35.5	31.3	27.3	23.9	21.2	18.8	16.8	15.2	14.4	13.7	14.2	15	16.1	17.5	18.9	20.6	22.5	24.8	27.4	30.1	31.8	32.7	34	35.5	36.5	36.9	37	37.5	37.6	37.3	36.6	35.2	33.5	31.2	28.7	25.7	22.2	18.1	13.9	9.7	6.5
	101	16	31.1	29.2	27	24.2	21	17.8	14.4	11	7.8	5.2	3.3	1.7	0.4	-0.1	-0.2	0.4	2	4.1	6.7	9.7	12.8	16.3	19.9	23.9	28.3	32.3	35.8	38.7	41.8	45.2	48	49.9	51.8	53.7	55.1	56.4	57.2	56.9	56.5	55.5	53.5	51.3	48.9	46.5	44	41.7	40.9
	101	21	25.7	25.3	24.5	23	20.8	18.3	15.2	11.9	8.5	5.4	2.5	-0.1	-2.6	-4.3	-5.6	-6.7	-6.9	-6.5	-5.7	-4.6	-3.5	-2.1	-0.5	1.5	3.9	6.3	8.3	9.8	11.7	13.9	15.6	16.9	17.9	19	19.5	19.8	19.8	18.9	17.5	15.6	13.1	10.4	7.2	3.8	0	-3.6	-6.3
	101	24	36.3	36.1	35.2	33.6	31.3	28.4	25.1	21.3	17.2	13.4	9.7	6.3	2.9	0.5	-1.5	-3.1	-3.6	-3.5	-2.8	-1.8	-0.6	1	3	5.5	8.2	10.5	12.2	13.1	14.6	16.3	17.5	18.5	19	19.9	20.4	20.8	21.2	20.9	20.7	20.2	19.1	17.4	15.4	12.6	9.3	6	3.7
	101	55	29.4	28.2	26.7	24.5	21.8	18.8	15.5	12	8.5	5.6	2.8	0.4	-1.9	-3.4	-4.5	-5.5	-5.5	-5	-4	-2.8	-1.7	-0.3	1.2	2.7	4.7	6.4	7.7	8.5	9.8	11.3	12.5	13.5	14.5	15.8	16.9	18	19	19.2	19	18.2	16.8	14.8	12.1	9.1	5.6	1.8	-1.2
	101	56	22.1	20.8	19.1	16.8	14.1	11.3	8.2	5.1	2.1	-0.3	-2.3	-4.1	-5.5	-6.4	-6.8	-7.3	-7.1	-6.4	-5.5	-4.6	-4	-3.1	-2	-0.8	0.8	2.4	3.6	4.4	5.8	7.6	9.1	10.2	11.4	12.7	13.6	14.4	15	14.8	14.2	13.1	11.5	9.4	6.8	3.9	0.8	-2.4	-4.8
	101	57	50.3	49.1	47.3	44.7	41.3	37.4	33	28.1	23.2	18.6	14.3	10.4	6.8	4.2	2.2	0.7	0.2	0.5	1.3	2.4	3.6	5	6.7	8.4	10.5	12.5	13.8	14.7	16.2	17.8	19	20	20.9	22.1	23	23.6	23.9	23.4	22.5	20.9	18.8	16.2	13.2	9.6	5.8	1.8	-1.3
	101	58	23.2	21.6	19.6	17	13.7	10.5	6.8	3.3	-0.5	-3.7	-6.6	-9.2	-11.7	-13.3	-14.5	-15.8	-16	-15.6	-14.8	-14	-13.1	-11.9	-10.4	-8.6	-6.5	-4.4	-2.9	-1.6	-0.1	1.9	3.4	4.3	5	5.9	6.3	6.6	6.6	5.6	4.5	2.8	0.5	-2.1	-4.8	-7.7	-10.5	-13.4	-15.2
	101	59	56.7	54.3	51.4	47.8	43.6	39.1	34.2	29.3	24.3	19.8	15.7	12	8.5	5.9	3.7	1.9	1.1	1	1.3	1.8	2.4	3.5	4.6	6.1	8.2	10.3	12	13.4	15.3	17.7	19.7	21.3	22.9	24.7	26	27	27.5	27.1	26	24.3	21.9	18.9	15.3	11.6	7.4	3.1	-0.3
	101	60	27.7	27	25.9	24.3	22	19.4	16.4	13.2	9.9	6.9	4.1	1.3	-1.3	-3.1	-4.7	-6.2	-6.5	-6.2	-5.4	-4.4	-3.5	-2.1	-0.4	1.6	4	6.3	8.2	9.5	11.3	13.3	14.8	16.1	17.2	18.5	19.4	20.1	20.5	20	19.1	17.7	15.7	13.3	10.2	6.8	3.2	-0.5	-3.2
	101	61	25.7	23.9	21.6	18.6	14.9	11.1	6.9	2.7	-1.4	-4.8	-7.8	-9.9	-11.7	-12.2	-12	-11.3	-9.6	-7.3	-4.6	-1.8	0.8	3.6	6.2	8.6	11	12.8	13.7	13.9	14.4	15.3	15.9	16.2	16.5	17.4	18	18.8	19.5	19.7	19.7	19	17.7	15.8	13.3	10.5	7.1	3.4	0.6
	101	62	30.5	29.3	27.6	25.3	22.4	19	15.2	11.1	7	3.3	-0.1	-3.2	-6.2	-8.3	-10	-11.4	-11.7	-11.1	-9.9	-8.5	-7	-5.1	-3	-0.7	2	4.3	6.2	7.4	9	10.6	11.7	12.4	12.9	13.6	13.8	14.1	14.4	13.7	12.7	11.3	9.6	7.5	5.1	2.2	-0.9	-4.2	-6.4
	104	1	47	45.5	43.5	40.8	37.5	33.9	29.8	25.6	21.2	17.3	13.8	10.4	7.3	5	3.2	1.7	1.2	1.4	2.1	2.9	3.9	5.1	6.7	8.5	10.8	12.9	14.5	15.6	17.1	19.1	20.6	21.8	23	24.6	25.6	26.5	27.3	27.2	26.8	25.8	24.2	22.2	19.6	16.6	13.2	9.6	6.9
	104	5	43.5	42	40	37.3	33.9	30.3	26.3	22.1	17.8	14.2	11	8.2	5.8	4.3	3.2	2.3	2.6	3.4	4.5	5.7	6.7	8.2	9.6	11.2	13	14.6	15.8	16.4	17.8	19.5	20.8	21.7	22.6	23.9	24.9	25.9	26.4	26	25.2	23.9	21.9	19.3	16.2	12.5	8.6	4.8	1.9
	104	7	30.7	29.6	28.1	26	23.2	20.2	16.5	12.6	8.6	4.9	1.5	-1.6	-4.4	-6.4	-7.9	-8.9	-8.8	-8.2	-6.9	-5.4	-4	-2.2	-0.5	1.3	3.3	5.2	6.5	7.3	8.4	9.8	10.9	11.8	12.5	13.6	14.6	15.6	16.2	16.1	15.8	14.7	13.2	11.3	8.9	6.4	3.5	0.4	-1.8
	104	11	143.1	138.7	133.5	127.4	120.4	113	105	96.8	88.6	81	74	67.4	61.2	56	51.5	47.5	44.6	42.5	41	40	39	38.5	38.1	38.2	38.9	39.7	40.1	40.2	40.9	42.2	43.1	43.7	44.5	45.8	46.6	47.3	47.6	47.1	46.4	44.9	42.6	39.9	36.6	32.9	28.8	24.4	20.9
	104	14	53.8	52.9	51.5	49.4	46.6	43.4	39.7	35.7	31.5	27.6	24	20.6	17.4	14.9	12.9	11.3	10.9	11	11.6	12.4	13.1	14	15.1	16.2	17.9	19.4	20.4	20.9	22	23.4	24.5	25.5	26.5	28.1	29.5	30.8	31.6	31.5	31	29.9	28	25.6	22.7	19.4	15.5	11.3	8.2
	104	16	58	54.9	51.3	47.3	42.7	38	33	28.1	23.3	19.2	15.5	12.2	9.3	7.4	6.1	5	5.1	5.7	6.7	8.1	9.4	11.2	13.1	15.2	17.6	19.8	21.2	22.1	23.3	24.7	25.6	26.2	26.6	27.1	27.3	27.3	27.3	26.3	25.2	23.6	21.3	18.6	15.4	12	8.3	4.4	1.5
	104	21	24.7	24.9	24.8	24	22.6	20.6	18.1	15.4	12.5	9.8	7.4	5.3	3.3	2	1.1	0.6	1	1.9	3.3	4.9	6.7	8.9	11	13.4	16.4	19.3	22	24.3	27.2	30.5	33.6	36.3	39.1	42.1	45	47.7	50.2	51.9	53.2	53.8	53.8	53.3	52.2	50.7	48.7	46.6	45.2
	104	24	46.4	46.1	45.5	44.4	42.8	41	39	36.9	34.8	33.2	32	31	30.3	30.2	30.6	31.2	32.7	34.7	37.2	39.9	42.5	45.4	48.5	51.9	55.8	59.7	63.1	66.1	69.7	73.7	77.4	80.5	83.5	86.9	89.8	92.4	94.8	96.1	97	97.3	96.8	96	94.7	93	91.2	89.3	88.4
	104	55	53.3	51.4	49.2	46.7	43.9	41.3	38.4	35.5	32.8	30.4	28.1	26	23.9	22.3	21.1	20.1	19.9	20.2	21.2	22.6	23.9	25.6	27.5	29.7	32.1	34.4	36.1	37.5	39.1	40.9	42.2	43.4	44.6	46.5	48.1	49.7	51.2	51.8	51.8	51.3	49.9	47.8	45.5	42.4	38.9	35.2	32.3
	104	56	30.2	29.5	28.4	26.8	24.5	21.9	18.8	15.5	12.1	9	6.3	3.8	1.5	0	-1	-1.7	-1.5	-0.7	0.5	1.8	3.2	4.8	6.5	8.3	10.5	12.6	14.4	15.7	17.7	20	22.1	23.9	25.7	27.8	29.4	31	32.2	32.7	32.7	32.2	30.9	29.1	26.8	24.2	21.2	18	15.5
	104	57	40.5	39.5	37.9	35.7	33	29.9	26.5	22.8	19.1	15.9	12.9	10.2	7.7	6	4.8	3.9	3.8	4.2	4.9	5.8	6.7	7.7	8.9	10.1	11.8	13.5	14.5	15.2	16.4	17.8	18.8	19.6	20.3	21.1	21.5	21.8	21.8	21	20	18.4	16.3	13.9	11.1	8	4.8	1.3	-1.3
	104	58	23.8	22.3	20.3	17.7	14.6	11.4	8	4.5	1.1	-1.9	-4.3	-6.4	-8.3	-9.7	-10.5	-11.2	-11.1	-10.4	-9.3	-8.1	-6.8	-5.3	-3.6	-1.5	1.1	3.6	5.6	7.2	9.5	12.1	14.3	16.1	18	20.3	22.4	24.4	26.2	27.2	27.9	28	27.5	26.7	25.5	23.8	21.6	19.3	17.7
	104	59	28.5	26.4	24	21	17.5	13.9	10	6.2	2.5	-0.7	-3.5	-5.9	-7.9	-9.2	-9.9	-10.3	-9.8	-8.9	-7.5	-6	-4.5	-2.8	-1	0.7	2.6	4.4	5.4	6.1	7.1	8.3	9.1	9.6	10.1	10.8	11.2	11.5	11.7	11.4	10.9	9.8	8.3	6.3	4.2	1.8	-0.8	-3.4	-5.2
	104	60	35.5	34.5	33.1	31	28.2	25.2	21.7	18	14.3	10.9	7.9	5.1	2.7	1	0	-0.8	-0.6	0.1	1.4	2.6	3.9	5.3	6.8	8.6	10.8	12.9	14.3	15.3	16.8	18.5	19.9	21.2	22.2	23.3	24.1	24.7	25	24.5	23.5	21.9	19.6	17	14.1	10.8	7.1	3.4	0.5
	104	61	37.5	36.1	34.1	31.6	28.4	25	21.3	17.4	13.6	10.2	7.3	4.8	2.5	1.2	0.3	-0.3	0	0.9	2.4	3.8	5.1	6.7	8.3	10.2	12.3	14.3	15.7	16.7	18.1	20	21.4	22.5	23.5	24.8	25.6	25.9	26.1	25.3	24	22.1	19.6	16.7	13.4	9.8	6.1	2.6	0
	104	62	79.4	76.8	73.8	70.1	65.8	61.2	56.2	51.2	46.4	42.1	38.2	34.7	31.7	29.5	27.8	26.5	26.1	26.4	27.1	28	29	30.2	31.6	33.2	35.2	37.2	38.8	40	41.7	43.7	45.2	46.5	47.8	49.2	50.1	51	51.5	51.1	50.4	49.1	47.2	44.8	42.2	39.3	36.3	33.2	30.9
	105	1	64.1	62.9	61.2	58.9	56.1	53	49.6	46.2	43.1	40.6	38.6	37.1	36.2	36.3	36.9	37.9	39.7	42.1	45	47.7	50.1	52.5	55	57.5	60.3	62.8	64.9	66.6	68.8	71.6	74.2	76.9	79.6	82.6	85.4	88.2	90.8	92.7	94.1	95	95	94.5	93.5	91.9	90	87.9	86.6
	105	5	42.7	41.5	39.8	37.3	34.3	31	27.5	24	20.5	17.7	15.3	13.3	11.7	11.1	11	11.1	12.4	14.3	16.6	19.1	21.4	24.1	26.8	29.7	33.1	36.4	38.9	41	43.6	46.6	49.1	51.4	53.5	55.9	57.9	59.8	61.4	62.1	62.4	62.1	60.9	59.2	57	54.4	51.5	48.6	46.5
	105	7	69	68.3	67.4	66	64.1	62.1	59.7	57.3	54.9	53	51.4	50.1	49.1	48.7	48.6	48.8	49.8	51.4	53.4	55.4	57.4	59.6	61.9	64.4	67.3	70.1	72.4	74.3	76.7	79.5	82	84.2	86.3	88.8	90.9	93	94.7	95.6	96.1	96	95.3	94.2	92.7	90.9	88.9	86.7	85.5
	105	11	39.8	40	39.9	38.9	37.3	35.2	32.6	29.7	26.8	24.2	22	20	18.2	17.3	16.9	16.8	17.9	19.7	22.2	25	27.8	30.9	34	37.1	40.4	43.4	45.9	47.5	49.4	51.5	53	54.2	55.4	56.9	58.2	59.5	60.8	61.2	61.3	60.8	59.4	57.6	55.2	52.4	49.2	45.8	43.3
	105	14	76.2	74.8	73	70.5	67.4	64.1	60.5	56.7	53	49.7	46.9	44.3	42.1	40.5	39.3	38.3	38.4	39.1	40.2	41.4	42.8	44.5	46.2	48.3	50.8	53.3	55.3	57	59.2	61.8	64.3	66.3	68.4	71	73.2	75.3	77	77.7	77.8	76.9	75.1	72.6	69.5	65.8	61.7	57.5	54.4
	105	16	60.3	60.3	59.9	58.8	57.2	55.4	53	50.4	47.9	45.8	44.3	43	41.9	41.9	42.3	42.8	44.4	46.6	49	51.4	53.6	55.9	58	60.3	62.7	64.9	66.4	67.7	69.6	71.8	73.8	75.4	77.3	79.9	82.1	84.4	86.8	88.2	89.2	89.8	89.7	89.1	88	86.4	84.3	81.9	80.4
	105	21	35.7	35.3	34.5	33.1	31.3	29.1	26.5	23.5	20.2	17.3	14.7	12.3	10	8.4	7.3	6.7	6.9	7.9	9.5	11.2	13.1	15.2	17.4	19.7	22.3	24.5	26.2	27.5	29.1	31	32.3	33.1	33.8	34.9	35.7	36.4	36.7	36.2	35.3	34	32	29.7	27.2	24.3	21.3	18.3	15.9
	105	24	45.9	44.5	42.6	40	36.8	33.4	29.6	25.8	22	18.7	15.9	13.4	11.2	9.7	8.8	8.1	8.4	9.3	10.6	12.1	13.6	15.5	17.7	20	22.9	25.8	28.1	30.2	32.7	35.8	38.4	40.6	42.9	45.4	47.6	49.6	51.2	51.9	52.1	51.8	50.6	48.9	46.6	43.8	40.6	37.2	34.6
	105	55	70.6	68.4	66	63.1	59.7	56.2	52.6	48.9	45.3	42.2	39.6	37.4	35.6	34.5	33.7	33.3	33.7	34.4	35.4	36.4	37.1	37.9	38.8	39.8	41.2	42.5	43.3	43.8	45.2	47	48.7	50.3	52.1	54.4	56.6	58.8	60.9	62.1	63.1	63.5	63.4	62.8	61.6	59.7	57.4	54.7	52.9
	105	56	51.3	50.4	49.1	47.3	45	42.4	39.3	36.2	33.2	30.6	28.6	27.1	26.1	26	26.6	27.5	29.4	32	34.9	38	41	44	47	49.8	52.8	55.4	57.3	58.9	60.9	63.3	65.4	67.2	69.2	71.5	73.6	75.8	77.8	79.2	80.3	80.9	81	80.9	80.4	79.7	78.9	78.3	78.6
	105	57	30.6	29.5	28	25.9	23.3	20.5	17.4	13.9	10.5	7.5	4.9	2.6	0.6	-0.7	-1.4	-2.1	-1.9	-1.4	-0.4	0.8	1.9	3.2	4.7	6.2	8	9.5	10.6	11.1	12.2	13.5	14.4	14.8	15.2	15.8	15.9	16	15.9	15.1	14.1	12.6	10.6	8.2	5.6	2.7	-0.3	-3.2	-5.2
	105	58	32.3	32	31.3	30	27.9	25.4	22.4	19.1	15.6	12.5	9.6	6.9	4.3	2.7	1.5	0.7	0.8	1.8	3.3	4.9	6.6	8.5	10.6	12.8	15.3	17.7	19.5	20.7	22.3	24.1	25.7	26.8	28	29.6	30.7	31.7	32.5	32.7	32.4	31.6	30.3	28.7	26.8	24.6	22.1	19.9	18.7
	105	59	67.8	67.6	67	65.8	64	61.9	59.5	56.8	54.1	51.8	49.9	48.3	46.9	46.4	46.5	46.8	47.9	49.6	51.8	54	56.1	58.3	60.5	62.7	65.2	67.6	69.3	70.7	72.6	74.7	76.6	78.3	80	82	83.6	85.2	86.6	87.2	87.4	87	86.1	84.7	82.8	80.6	78.1	75.3	73.3
	105	60	76.8	76.2	75.4	74.1	72.5	70.7	68.6	66.4	64.3	62.6	61	59.7	58.6	58.1	57.8	57.5	58	58.9	60.3	61.6	62.8	64.3	65.9	67.7	69.8	71.8	73.5	74.9	76.8	79	81	83	85	87.2	89.2	91.3	93.1	94.1	94.7	94.7	94.1	93	91.4	89.4	87	84.4	82.6
	105	61	65.5	64.6	63.5	61.8	59.7	57.5	55	52.4	49.8	47.8	46.2	44.9	43.7	43.4	43.4	43.7	45	46.9	49.3	51.8	54.1	56.7	59.4	62.4	65.6	68.7	71.1	73	75.5	78.3	80.6	82.6	84.8	87.4	89.5	91.6	93.4	94.5	95	95	94.4	93.2	91.6	89.4	86.7	84.2	82.4
	105	62	71.1	71.1	71	70.4	69.5	68.5	67.3	65.9	64.6	63.7	63.1	62.8	62.5	63.1	64	64.9	66.7	68.9	71.3	73.8	76.2	78.9	81.7	84.4	87.5	90.5	93.2	95.4	98.1	101.2	103.8	106.4	108.9	111.8	114.4	117	119.4	121.1	122.5	123.3	123.4	123.2	122.5	121.5	120.1	118.5	117.6
	106	1	178	172.8	166.8	159.6	151.5	143	134	124.6	115.3	106.4	98	89.8	82.3	75.9	70.2	65.1	61.6	58.7	56.6	55.1	53.9	53.4	53	53.1	54	54.7	54.8	54.5	54.9	55.7	56.2	56.7	57.3	58.2	58.8	59.5	60	59.6	58.8	57.3	55	52.2	48.7	44.7	40.3	35.6	31.9
	106	5	110.6	108.6	105.9	102.1	97.3	92	85.9	79.3	72.5	66.1	60.2	54.7	49.5	45.4	42.2	39.3	37.7	37.1	37.1	37.2	37.2	37.8	38.5	39.4	40.8	42	42.6	42.7	43.6	44.7	45.4	45.7	46.1	46.7	46.8	46.7	46.4	45.2	43.6	41.5	39	36.4	33.3	30	26.6	23.1	20.7
	106	7	26.2	25.1	23.6	21.4	18.7	15.9	12.7	9.4	6.2	3.6	1.4	-0.5	-2.2	-3.2	-3.9	-4.4	-4	-3.1	-1.8	-0.5	0.8	2.2	3.7	5.4	7.4	9.3	10.5	11.4	12.6	14.2	15.5	16.3	17.3	18.7	19.9	21.1	22.1	22.4	22.3	21.6	20.2	18.2	15.7	12.9	9.5	5.9	3.1
	106	11	22.8	22.2	21.2	19.5	17.2	14.6	11.8	8.8	5.7	3	0.5	-1.5	-3.6	-4.8	-5.6	-6.3	-6.1	-5.4	-4	-2.5	-1.1	0.7	2.5	4.6	7.2	9.7	11.7	13	14.9	17.2	19	20.5	21.6	23.1	24	24.7	25.3	24.9	24	22.5	20.3	17.9	14.9	11.6	8	4.4	1.7
	106	14	20.3	18.4	16.3	13.8	10.9	8.1	5.1	2.2	-0.6	-2.8	-4.5	-6	-7.1	-7.5	-7.6	-7.7	-7	-5.8	-4.2	-2.8	-1.6	-0.2	1.4	3	5	6.9	8.2	9.1	10.6	12.5	14.2	15.5	17	18.8	20.1	21.4	22.4	22.4	22	20.9	19	16.6	13.7	10.3	6.5	2.6	-0.3
	106	16	46.1	44.2	41.9	38.9	35.3	31.5	27.5	23.5	19.7	16.6	14	11.9	10	9.1	8.8	8.7	9.5	10.6	12	13.3	14.5	15.9	17.3	18.7	20.6	22.3	23.4	24.2	25.5	27.4	28.9	30	31.2	32.8	33.9	34.8	35.4	35.2	34.4	32.8	30.3	27.1	23.4	19.2	14.5	9.5	5.6
	106	21	16.5	16.3	15.8	14.7	13	11.1	8.6	6	3.1	0.6	-1.6	-3.7	-5.7	-6.9	-7.8	-8.4	-8.3	-7.7	-6.8	-5.7	-4.6	-3.4	-2.1	-0.7	1.1	2.6	3.7	4.4	5.7	7.1	8.3	9.1	10	11.3	12.1	12.8	13.2	13	12.5	11.5	9.9	8	5.8	3.2	0.3	-2.6	-4.6
	106	24	75.1	73.3	71.1	68.2	64.6	60.7	56.6	52.2	47.6	43.6	39.8	36.4	33.1	30.6	28.4	26.5	25.7	25.4	25.6	25.9	26.1	26.6	27.3	28.1	29.3	30.3	30.6	30.5	31	31.8	32.3	32.6	32.9	33.7	34.4	35.2	35.9	36	35.8	34.9	33.4	31.3	28.8	25.9	22.5	18.9	16.1
	106	55	19.8	20.2	20.3	19.7	18.5	16.8	14.6	12.1	9.4	7	5	3.1	1.2	0	-0.8	-1.3	-0.8	0.4	1.7	3.1	4.5	6	7.6	9.3	11.3	13.3	14.6	15.6	16.9	18.6	19.9	20.9	22.1	23.6	24.6	25.4	25.8	25.5	24.8	23.7	21.9	19.7	17.1	14	10.7	7.5	5.2
	106	56	20.9	19.8	18.3	15.9	13.1	10	6.6	3	-0.5	-3.4	-6	-8.3	-10.5	-11.7	-12.5	-13.1	-12.9	-12.2	-11.2	-10.1	-8.8	-7.3	-5.6	-3.7	-1.4	0.9	2.6	3.8	5.6	7.6	8.9	10	11	11.9	12.3	12.6	12.7	12.1	11.2	9.8	7.9	5.8	3.1	0.3	-2.8	-5.8	-7.9
	106	57	26.9	25.6	24	21.9	19.1	16.2	13	9.7	6.4	3.6	1.1	-1	-2.8	-3.9	-4.5	-5	-4.7	-3.9	-2.5	-1.1	0	1.5	3.1	4.7	6.6	8.5	9.8	10.7	11.8	13.2	14.3	14.9	15.4	16.1	16.4	16.4	16.1	15.1	13.9	12.3	10.1	7.8	5.3	2.7	-0.1	-2.6	-4.2
	106	58	24.6	23.2	21.6	19.4	16.8	14.2	11.4	8.5	5.7	3.4	1.5	-0.1	-1.4	-1.9	-2.2	-2.1	-0.9	0.9	3.1	5.4	7.6	10.3	12.8	15.3	18	20.4	21.9	22.8	23.9	24.9	25.3	25.3	25.3	25.7	25.8	26.1	26.3	25.9	25.3	24.4	23.2	21.9	20.2	18.3	16.2	13.9	12.4
	106	59	21.8	21	19.7	17.9	15.6	13	10.1	7	3.9	1.2	-1.2	-3.4	-5.4	-6.8	-7.7	-8.3	-8.1	-7.3	-5.9	-4.4	-2.9	-1.2	0.6	2.4	4.6	6.6	7.9	8.8	10	11.4	12.4	12.9	13.5	14.4	15	15.6	16	15.7	15.1	14.1	12.5	10.6	8.5	6.1	3.3	0.5	-1.4
	106	60	23.4	22.6	21.4	19.6	17.2	14.7	11.7	8.7	5.6	3	0.7	-1.3	-3.2	-4.4	-5.2	-5.9	-5.8	-5.4	-4.6	-3.8	-3	-2	-0.9	0.5	2.4	4.3	5.7	6.9	8.6	10.6	12.1	13.4	14.5	15.7	16.3	16.7	16.7	15.8	14.6	12.8	10.5	7.9	4.9	1.6	-1.8	-5.1	-7.5
	106	61	29.3	28.9	28	26.5	24.2	21.7	18.6	15.3	12	9.1	6.5	4.1	2	0.6	-0.3	-0.9	-0.5	0.5	1.7	2.9	4	5.4	6.6	8	9.7	11.3	12.1	12.6	13.5	14.9	15.9	16.7	17.7	19	20.1	21	21.8	21.7	21.5	20.7	19.2	17.4	15.1	12.4	9.3	6.1	3.8
	106	62	42.1	41.2	39.9	37.8	35	31.8	28.2	24	19.8	15.9	12.4	9.1	6.3	4.3	2.7	1.5	1.7	2.3	3.6	5	6.7	8.6	10.5	12.5	14.7	16.7	18	18.8	20.1	21.6	22.7	23.5	24.6	25.8	26.8	27.7	28.7	28.9	29.1	28.7	27.9	26.5	24.7	22.7	20.3	17.7	15.9
	109	1	37.6	36.3	34.5	32	28.7	25.3	21.3	17.2	13	9.3	6.2	3.5	1.3	0	-0.8	-1.2	-0.7	0.6	2.5	4.4	6	7.7	9.4	11.2	13.1	14.8	15.5	15.6	16.2	17	17.5	17.5	17.5	17.7	17.8	17.7	17.4	16.3	15	13.3	10.8	8.2	5.3	2	-1.4	-4.7	-7
	109	5	119.6	115.4	110.3	104.2	97.2	89.9	82.1	74.2	66.4	59.3	52.9	47	41.8	37.8	34.5	31.5	29.7	28.6	28.2	27.9	27.6	27.5	27.4	27.7	28.4	28.8	28.5	27.9	27.9	28.4	28.5	28.2	28	28.4	28.7	29.1	29.5	29.2	28.8	27.7	26.3	24.3	21.8	18.8	15.3	11.5	8.3
	109	7	73.4	72.3	70.6	68.1	64.9	61.3	57.1	52.5	47.7	43.2	39	35.1	31.2	28.5	26.1	23.8	22.6	22	21.7	21.5	21.3	21.5	21.8	22.3	23.2	24.1	24.4	24.3	25	26.3	27.4	28.2	29	30.2	30.8	31.5	31.9	31.3	30.3	28.6	26.2	23.2	19.5	15.6	11.2	6.6	3.1
	109	11	90.2	86.7	82.6	77.8	72.1	66.1	59.7	53.2	46.8	40.9	35.2	30.1	25.3	21.5	18.6	15.9	14	13	12.4	12	11.9	12.5	13.3	14.4	16.2	18.3	19.9	21	22.7	24.8	26.5	27.9	28.9	30	30	29.4	28.2	26	23	19.4	15.2	10.5	5.3	0.3	-4.7	-9.6	-13
	109	14	25.5	24.7	23.4	21.4	18.7	15.7	12.2	8.5	4.7	1.5	-1.4	-3.7	-5.9	-7.1	-8	-8.7	-8.2	-7	-5.3	-3.6	-1.9	0	2	4.3	6.9	9.3	11	12.3	13.9	15.8	17.2	18	18.6	19.6	20	20.3	20.3	19.5	18.5	16.9	14.8	12.6	9.9	6.9	3.8	0.6	-1.7
	109	16	51.7	48.8	45.3	41	36	31	25.5	19.9	14.6	9.8	5.7	2.4	-0.1	-1.6	-2.1	-2.1	-1	0.6	2.6	4.5	6.4	8.3	10.5	12.7	15	17.1	18.6	19.9	21.9	24.4	26.7	28.6	30.6	32.7	34.4	35.6	36.2	35.9	35.1	33.2	30.4	27.1	23.2	18.8	14.1	9.4	5.6
	109	21	25.3	23.8	22	19.4	16.2	12.9	9.3	5.5	1.7	-1.5	-4.4	-7	-9.3	-10.9	-12	-12.9	-12.9	-12.2	-11	-9.7	-8.4	-6.8	-4.9	-2.8	-0.3	2.2	4.2	5.5	7.4	9.4	10.9	12	13.1	14.2	14.8	15.3	15.4	14.6	13.5	11.7	9.5	6.8	3.7	0.2	-3.4	-7.1	-9.9
	109	24	33.7	33.7	33.4	32.6	31	29.1	26.6	23.7	20.5	17.6	14.6	11.4	8	5.3	3	0.7	-0.7	-1.6	-1.7	-1.3	-0.8	0	1.1	2.7	4.9	7.2	8.8	10.1	12.2	14.7	16.5	18.3	19.9	21.8	23.2	24.3	25.2	25.2	24.6	23	20.4	17.2	13.6	9.4	4.7	0	-3.7
	109	55	33.7	32	30	27.3	24.2	20.9	17.2	13.4	9.8	6.6	3.7	1.1	-1.1	-2.4	-3.3	-3.9	-3.7	-2.7	-1.3	0.3	1.9	3.8	5.9	8.2	10.8	13.1	14.9	16.1	17.8	19.7	21.1	22.1	23.1	24.1	24.7	25.3	25.7	25.4	24.7	23.7	22.1	20.2	17.9	15.2	12.2	9.1	6.9
	109	56	19.5	18	16.3	14	11.3	8.5	5.4	2.2	-1	-3.5	-5.7	-7.4	-9	-9.6	-9.9	-10	-9.3	-8	-6.5	-5	-3.7	-2.4	-1.1	0.1	1.7	3	3.7	4.2	5.3	6.7	7.7	8.6	9.6	11	12.2	13.3	14.1	14	13.5	12.6	10.9	8.7	6	3	-0.3	-3.6	-6.2
	109	57	34.8	33.6	32.1	30.3	28	25.6	23	19.9	16.9	14.2	11.6	9.2	6.9	5.3	3.7	2.4	1.6	1.6	2.3	3.1	4.1	5.8	7.6	9.7	12.2	14.7	16.4	17.6	19.4	21.2	22.5	23.4	24.1	25.2	25.9	26.8	27.5	27.7	27.6	26.8	25.5	23.9	21.8	19.1	16.1	12.9	10.6
	109	58	25.2	23.6	21.7	19.3	16.5	13.8	10.7	7.6	4.4	1.7	-0.8	-3.2	-5.3	-6.8	-8	-9	-9.1	-8.6	-7.5	-6.3	-4.9	-3.2	-1.4	0.7	3.3	5.7	7.3	8.6	10.5	12.6	14.3	15.8	17.2	19	20.5	22.2	23.5	23.9	23.8	22.9	21.2	19.1	16.2	12.7	8.7	4.4	1
	109	59	12	12.8	13	12.7	11.7	10.2	8	5.6	2.7	0	-2.7	-5.4	-8.2	-10.6	-12.6	-14.4	-15.2	-15.2	-14.8	-14.1	-13.2	-11.7	-9.9	-7.7	-5	-2.4	-0.4	1.2	3	5.2	6.7	7.7	8.5	9.6	10.3	10.8	11	10.6	9.9	8.7	7	4.9	2.4	-0.5	-3.8	-7.1	-9.5
	109	60	25.7	24.7	23.4	21.5	19.1	16.4	13.3	10	6.7	3.8	1.2	-1.1	-3.1	-4.5	-5.6	-6.4	-6.3	-5.5	-4.4	-3.3	-2.2	-0.7	0.9	2.6	4.6	6.4	7.6	8.4	9.7	11.2	12.2	12.9	13.6	14.5	15.1	15.6	15.9	15.4	14.6	13.2	11.3	9.1	6.2	3	-0.5	-4.1	-6.9
	109	61	37.7	37.1	36.1	34.6	32.6	30.4	27.6	24.6	21.4	18.4	15.7	13.2	10.9	9.4	8.2	7.1	7.2	8	9.1	10.4	11.8	13.5	15.4	17.6	20.3	22.5	24.2	25.6	27.4	29.6	31.5	32.7	34	36	37.4	38.6	39.4	39.5	39.1	38	35.9	33.2	29.7	25.9	21.3	16.4	12.5
	109	62	49.3	47.7	45.8	43.1	39.8	36.1	32.1	28	23.8	20.2	16.9	14	11.5	10	8.9	8.1	8.4	9.3	10.8	12.2	13.5	15.3	17.1	18.9	20.9	22.7	23.9	24.6	25.7	27	28	28.7	29.4	30.3	31.1	32	32.8	32.8	32.6	32.1	31	29.3	27	24.3	21.1	17.8	15.1
	110	1	30.8	29.6	28.1	25.9	23.1	20	16.4	12.6	8.6	5.1	1.9	-0.9	-3.4	-5.1	-6.2	-6.7	-6.1	-4.7	-2.9	-0.9	1.1	3.3	5.5	7.5	9.8	11.7	12.8	13.4	14.5	16	17.1	18	19	20.6	22	23.4	24.4	24.5	24.1	23.1	21.3	18.8	15.6	11.8	7.7	3.3	-0.1
	110	5	24.9	23.6	21.9	19.7	17	14.1	10.9	7.7	4.4	1.7	-0.7	-2.9	-5	-6.4	-7.3	-8	-7.9	-7.2	-6.1	-4.9	-3.8	-2.4	-0.8	0.9	3	5.1	6.5	7.5	9	10.8	12.2	13.5	14.7	16.2	17.3	18.3	19	18.8	18.1	16.7	14.5	11.8	8.5	4.8	0.9	-3.3	-6.4
	110	7	37.4	35.8	33.7	31	27.5	23.7	19.5	15.2	10.8	6.9	3.5	0.4	-2.4	-4.3	-5.6	-6.7	-6.7	-5.9	-4.6	-3.2	-1.8	-0.2	1.6	3.6	5.9	8.1	9.6	10.6	12.1	13.8	15.1	16.1	17	18.3	19.1	19.9	20.4	20.1	19.2	17.8	15.7	13.2	10.2	6.8	3	-0.9	-3.8
	110	11	17.8	17.3	16.4	15.1	13.1	11	8.4	5.8	3	0.6	-1.4	-3.1	-4.8	-5.5	-6	-6.3	-5.7	-4.4	-2.5	-0.9	0.6	2.4	4.2	6.1	8.2	10.2	11.4	12	13.2	14.7	15.9	16.8	17.6	18.9	19.9	21.1	22.2	22.4	22.1	21.3	19.9	18	15.6	12.6	9.1	5.3	2.3
	110	14	18.1	16.6	14.7	12.3	9.3	6.2	2.7	-0.7	-4	-6.8	-9.3	-11.4	-13.4	-14.4	-15.2	-15.8	-15.6	-14.6	-13.2	-11.6	-9.9	-8	-5.8	-3.2	-0.2	2.8	5.4	7.4	9.8	12.4	14.5	16	17.3	18.8	19.7	20.3	20.5	19.6	18.3	16.5	13.8	10.7	7.1	3.1	-1.1	-5.1	-8.2
	110	16	51.3	49.4	47.2	44.3	40.9	37.3	33.3	29.2	25	21.3	17.9	14.6	11.5	9.1	7	5.1	4.2	3.8	4	4.4	4.9	5.8	6.9	8.5	10.6	12.8	14.5	15.7	17.5	19.8	21.6	23.1	24.6	26.3	27.7	28.9	29.9	30	29.8	29	27.5	25.6	23.3	20.6	17.5	14.1	11.6
	110	21	28.6	27.8	26.6	24.8	22.6	20.2	17.4	14.5	11.5	8.9	6.5	4.2	2.1	0.5	-0.7	-1.7	-1.9	-1.6	-0.8	-0.1	0.7	1.9	3.3	5	7.2	9.3	11	12.2	13.8	15.8	17.4	18.7	19.9	21.4	22.4	23.2	23.6	23.2	22.5	21.3	19.4	17.1	14.3	11.2	7.8	4.2	1.4
	110	24	19.6	18.7	17.4	15.3	12.6	9.8	6.5	3.2	-0.2	-3	-5.5	-7.8	-10	-11.3	-12.3	-13.1	-13	-12.4	-11.5	-10.4	-9.5	-8.2	-6.7	-4.7	-2.3	0.2	2.1	3.7	5.8	8.5	10.4	11.9	13.4	14.9	15.9	16.6	17.2	16.7	16	14.7	12.8	10.5	7.6	4.6	1.2	-2.3	-5.2
	110	55	37.7	36.6	35.2	33.3	30.8	28.1	25	21.8	18.4	15.4	12.6	10	7.5	5.6	4	2.5	1.8	1.7	1.9	2.2	2.5	3.1	3.8	4.8	6.4	7.8	8.9	9.6	10.8	12.4	13.7	14.6	15.5	16.8	17.7	18.5	19	18.8	18.3	17.3	15.8	13.9	11.5	8.8	5.6	2.2	-0.4
	110	56	32.6	31.6	30.2	28.2	25.8	23.1	20	16.7	13.3	10.3	7.5	4.9	2.6	1.1	-0.1	-1	-0.9	-0.2	0.9	2.3	3.8	5.9	8.1	10.6	13.5	16.2	18.4	20.3	22.5	25	27	28.5	29.8	31.1	32.1	32.9	33.4	33.2	32.6	31.6	30.1	28.4	26.4	24.1	21.7	19.4	18
	110	57	27.1	26.1	24.6	22.5	19.7	16.6	13.1	9.3	5.5	2.2	-0.7	-3.3	-5.6	-7.1	-8.2	-8.8	-8.7	-7.9	-6.8	-5.7	-4.6	-3.3	-1.9	-0.4	1.5	3.3	4.6	5.5	7	8.9	10.4	11.7	12.9	14.4	15.4	16.4	17.1	17	16.5	15.5	13.7	11.6	9	6	2.6	-1	-3.9
	110	58	28.1	27	25.7	23.8	21.3	18.7	15.9	12.8	9.7	7.1	4.6	2.3	0.3	-1.1	-2.2	-3.2	-3.4	-2.9	-1.9	-0.8	0.3	1.7	3.3	5	7.2	9.2	10.6	11.6	13	14.6	15.8	16.6	17.5	18.5	19.2	20.1	20.8	20.8	20.6	19.8	18.5	16.9	14.9	12.4	9.6	6.7	4.7
	110	59	22.7	21	19	16.4	13.3	10.2	6.8	3.5	0.1	-2.9	-5.6	-8.1	-10.4	-11.9	-13.1	-14	-14	-13.3	-12.1	-10.8	-9.3	-7.6	-5.9	-3.9	-1.6	0.5	1.9	2.7	3.9	5.5	6.7	7.6	8.5	9.7	10.7	11.8	12.7	12.9	12.9	12.1	10.6	8.8	6.5	3.8	0.6	-2.8	-5.3
	110	60	25.3	23.4	21.1	18.2	14.8	11.3	7.5	3.7	0.1	-3	-5.7	-7.9	-9.7	-10.7	-11.3	-11.6	-10.9	-9.7	-8.1	-6.5	-4.9	-3.1	-1.2	0.8	3.1	5.1	6.7	7.8	9.3	11.1	12.4	13.3	14.1	15.1	15.6	16	16.1	15.3	14.4	12.9	10.8	8.5	5.8	2.9	-0.3	-3.4	-5.7
	110	61	32	30.1	27.7	24.7	21.2	17.6	13.7	9.8	6.1	3	0.4	-1.9	-3.9	-5	-5.7	-6	-5.4	-4.5	-3.2	-1.6	-0.2	1.5	3.4	5.6	8.2	10.6	12.6	14.2	16.5	19	21.2	22.9	24.4	26	27	27.9	28.3	27.7	26.6	24.7	21.9	18.6	14.9	10.8	6.7	2.6	-0.5
	110	62	33.9	32.3	30.3	27.7	24.4	20.9	17	12.9	8.8	5.3	2	-1	-3.6	-5.5	-7	-8	-8.2	-7.7	-6.7	-5.7	-4.7	-3.4	-1.8	-0.2	1.8	3.6	4.9	5.8	7	8.6	9.9	10.8	11.7	12.7	13.4	14	14.4	14.1	13.5	12.2	10.5	8.3	5.7	2.7	-0.4	-3.6	-6.1
	111	1	26	24.9	23.3	21.2	18.5	15.6	12.3	8.9	5.6	2.8	0.5	-1.5	-3.2	-4.1	-4.7	-4.8	-4	-2.6	-0.7	1.4	3.5	5.8	8.3	11.1	14.3	17.5	20.1	22.2	24.9	27.8	30.2	32.1	34.1	36.2	38	39.6	40.9	41.3	41.5	41.2	40.2	39.1	37.6	35.9	33.8	31.5	30.1
	111	5	25.3	25	24.3	23	21.1	19	16.4	13.7	10.9	8.4	6.2	4.3	2.4	1.2	0.5	0.1	0.5	1.3	2.5	4	5.6	7.4	9.5	11.9	14.9	18	20.6	22.9	25.8	29.2	32.2	34.9	37.4	40	42	43.6	44.7	44.8	44.6	43.7	42	39.9	37.6	34.8	31.9	29.1	27.4
	111	7	42.1	40.3	38.3	35.7	32.7	29.4	26	22.4	19	16.1	13.6	11.3	9.3	8	6.9	6.1	6	6.5	7.5	8.7	9.6	10.8	11.9	13.3	14.9	16.4	17.4	17.8	18.9	20.4	21.6	22.8	24.2	26.2	28	30	31.9	33.2	34	34.1	33.3	31.9	29.8	27.1	23.7	20	17.1
	111	11	28.3	26.8	24.9	22.4	19.5	16.2	12.7	9	5.3	2.2	-0.6	-3.2	-5.5	-7	-8	-8.7	-8.4	-7.3	-5.6	-3.7	-1.8	0.7	3.4	6.3	9.6	12.8	15.5	17.5	20	22.8	25.1	27	28.7	30.8	32.5	34.1	35.4	35.8	35.8	35.3	34.1	32.6	30.4	27.8	25	22	19.8
	111	14	27.6	26.6	25.2	23.1	20.3	17.2	13.6	9.9	6.1	2.7	-0.2	-2.8	-5.2	-6.8	-7.7	-8.2	-7.8	-6.6	-4.9	-3.3	-1.6	0.3	2.2	4.3	6.6	8.9	10.5	11.5	13	14.8	16.2	17.2	18.3	19.8	20.9	21.7	22.4	22.2	21.6	20.5	18.7	16.3	13.4	10.1	6.3	2.3	-0.9
	111	16	26.4	25.5	24.2	22.3	19.8	17.1	13.9	10.4	6.9	3.8	1.1	-1.3	-3.5	-4.8	-5.4	-5.6	-4.7	-3.2	-1	1.3	3.5	6.1	8.7	11.5	14.4	17.1	19	20.4	22.2	24.3	26	27.3	28.6	30.3	31.7	32.8	33.8	33.8	33.5	32.5	30.9	28.8	26.2	23.1	19.7	16.2	13.5
	111	21	26.5	24.4	22.2	19.7	16.9	14	11.2	8.5	6.2	4.2	2.7	1.6	0.8	0.5	0.4	0.2	0.6	1.3	2.2	3	3.8	4.7	5.8	7.1	8.8	10.6	12.1	13.3	14.9	17	18.9	20.4	21.7	23.1	24	24.6	25.1	24.6	23.7	22.3	20.2	17.8	15	12.1	9	6	4
	111	24	26.4	25.3	23.9	21.7	18.8	15.6	12	8.2	4.2	0.8	-2.4	-5.2	-7.9	-9.8	-11.3	-12.6	-12.9	-12.5	-11.7	-10.6	-9.5	-7.8	-6	-3.8	-1	1.9	4.4	6.5	9.1	12.1	14.7	16.9	18.9	21	22.5	23.7	24.5	24.3	23.7	22.5	20.6	18.4	15.8	12.9	9.9	6.8	4.6
	111	55	25.1	24.4	23.3	21.6	19.3	16.7	13.6	10.4	7.2	4.3	1.9	-0.3	-2.4	-3.7	-4.6	-5.3	-5.1	-4.1	-2.7	-1.3	0.2	1.8	3.5	5.4	7.7	9.9	11.5	12.7	14.1	15.9	17.3	18.4	19.4	20.8	21.8	22.7	23.4	23.2	22.6	21.4	19.7	17.6	15	11.9	8.5	4.9	2
	111	56	21.5	21.4	21	20	18.6	16.9	14.8	12.6	10.3	8.6	7.3	6.3	5.6	5.6	5.9	6.5	7.9	9.6	11.5	13.2	14.6	16.3	18	19.7	21.9	24.2	26.2	28.2	31	34.5	38.1	41.6	45.2	49.2	52.9	56.3	59.3	61.4	62.9	63.6	63.4	62.7	61.4	59.9	58	56	55
	111	57	30.2	29	27.4	25.3	22.8	20.1	17.1	14.1	10.9	8.2	6	4	2.2	1.1	0.2	-0.4	-0.1	0.4	1.1	1.8	2.5	3.4	4.3	5.5	6.9	8.2	9	9.6	10.8	12.4	13.9	15.2	16.6	18.3	19.6	20.9	21.9	22.1	21.9	21	19.4	17.4	14.5	11.2	7.7	4.1	1
	111	58	19.7	18.7	17.3	15.3	12.8	10.1	7.1	4	1	-1.6	-3.8	-5.7	-7.3	-8.1	-8.5	-8.6	-7.8	-6.4	-4.7	-2.8	-1	0.9	2.9	5.1	7.6	10	11.7	13	14.6	16.6	18.2	19.6	20.9	22.5	23.9	25.3	26.5	27.1	27.3	27.1	26.4	25.5	24.3	22.7	21	19.2	18.4
	111	59	11.4	11.3	10.9	10	8.5	6.8	4.7	2.3	-0.3	-2.5	-4.4	-6.1	-7.7	-8.7	-9.3	-9.8	-9.4	-8.5	-7.1	-5.7	-4.2	-2.6	-0.8	1.2	3.6	5.9	7.8	9.3	11.2	13.5	15.4	17	18.5	20.1	21.2	22.1	22.8	22.7	22.2	21	19.3	17.1	14.5	11.5	8.1	4.7	2.1
	111	60	47.8	46.4	44.4	41.5	37.9	34.1	29.7	25.1	20.3	16	12	8.3	4.9	2.5	0.5	-1.1	-1.9	-1.8	-1.3	-0.6	0.1	1.3	2.5	4.1	6.1	8	9.4	10.6	12.3	14.4	16.1	17.7	19.2	20.8	22.1	23.2	23.9	23.9	23.3	22	20	17.4	14.3	10.7	6.8	2.8	-0.6
	111	61	18.1	16.8	15.2	13	10.4	7.8	4.9	1.9	-0.9	-3.4	-5.5	-7.4	-9.3	-10.3	-11.1	-11.8	-11.8	-11.3	-10.4	-9.6	-8.8	-7.6	-6.1	-4.5	-2.3	-0.2	1.3	2.4	4.4	6.7	8.8	10.7	12.4	14.7	16.5	18	19.4	19.8	19.9	19.1	17.5	15.3	12.6	9.2	5.5	1.4	-1.7
	111	62	38.4	38	37.2	35.8	33.8	31.5	28.8	25.9	22.8	20.2	18	16.1	14.4	13.5	13.2	13.1	13.9	15.3	17	18.8	20.6	22.7	24.9	27.3	30	32.6	34.8	36.7	39.1	42.1	44.6	47	49.3	51.9	54.1	56.3	58.1	59.4	60.4	60.8	60.8	60.3	59.3	58	56.5	54.9	54.1
	112	1	217.4	212.1	205.8	198	188.8	178.9	168.1	156.7	145.1	133.9	123.2	113	103.6	95.5	88.5	82.2	77.5	73.9	71.2	69	67.2	65.8	64.6	63.7	63.3	62.8	61.7	60.2	59.3	59.1	58.5	57.8	57.1	56.8	56.1	55.3	54.4	52.6	50.5	47.6	43.8	39.7	35.3	30.5	25.6	20.8	17
	112	5	30.8	30	28.6	26.5	23.7	20.6	17	13.1	9.3	5.9	2.9	0.3	-2.1	-3.7	-4.8	-5.6	-5.3	-4.6	-3.4	-2.2	-1	0.4	1.9	3.6	5.7	7.6	9	10	11.6	13.5	15.1	16.6	17.9	19.5	20.7	21.9	22.7	22.7	22.3	21.4	19.8	17.7	15.3	12.6	9.6	6.4	4.1
	112	7	26.5	26.2	25.5	24	21.7	19.2	15.9	12.3	8.4	4.9	1.5	-1.7	-4.9	-7.3	-9.3	-10.9	-11.3	-10.9	-9.9	-8.4	-6.7	-4.6	-2.3	0.3	3.4	6.3	8.5	10.2	12.2	14.3	15.8	16.9	18	19.4	20.2	21.1	21.8	21.5	20.8	19.7	18	15.7	12.9	9.5	5.8	2	-0.9
	112	11	35.4	33.7	31.7	29.1	26	22.9	19.5	16	12.4	9.5	6.9	4.4	2.2	0.9	0	-0.9	-0.9	-0.1	1.1	2.4	3.7	5.3	7	8.9	11.1	12.9	14.2	14.8	15.9	17.3	18	18.3	18.5	19	19.1	19.2	19.1	18.1	16.8	15	12.6	9.8	6.6	3.2	-0.4	-4.1	-6.8
	112	14	41.6	41	40	38.1	35.6	32.8	29.5	25.8	22	18.6	15.5	12.6	10	8.3	7.1	6.1	6.1	6.7	7.9	9.1	10.3	11.8	13.6	15.7	18.2	20.4	21.9	23	24.7	26.7	28.3	29.5	30.5	31.7	32.4	33	33.2	32.7	31.8	30.2	27.8	25.1	22.1	18.4	14.3	10.1	6.8
	112	16	44.6	43.6	42.2	40.1	37.3	34.2	30.5	26.7	22.6	19	15.7	12.7	10	8.1	6.7	5.6	5.6	6.3	7.6	8.9	10.3	11.9	13.7	15.8	18.3	20.6	22.4	23.6	25.2	27.3	28.8	29.9	30.9	32	32.7	33.1	33.1	32.2	30.9	29	26.5	23.6	20.3	16.7	12.8	9	6.3
	112	21	30.3	29.1	27.6	25.4	22.9	20.2	17.1	14.2	11.3	8.8	6.6	4.9	3.4	2.6	2.1	1.9	2.4	3.3	4.6	5.9	7	8.4	9.9	11.7	13.8	15.8	17.4	18.7	20.4	22.4	24.2	25.6	26.9	28.4	29.6	30.6	31.2	30.9	30.5	29.3	27.6	25.7	23.3	20.7	17.9	15	12.9
	112	24	28	26.7	25.1	22.9	20.1	17.1	13.9	10.6	7.5	4.9	2.7	0.6	-1.1	-2	-2.5	-2.9	-2.4	-1.5	-0.2	1	1.9	3.1	4.2	5.5	7.4	9.2	10.5	11.3	12.7	14.6	16.4	18.1	19.8	21.6	23.1	24.2	25.1	25	24.4	23	21	18.4	15.1	11.5	7.5	3.3	0.1
	112	55	76.2	74.6	72.6	69.7	66.1	62.1	57.7	52.9	48.1	43.7	39.5	35.6	31.9	29	26.6	24.4	23.1	22.4	22.2	22.1	22.1	22.1	22.2	22.5	23.3	24	24.2	24.2	24.5	25.3	25.8	26.2	26.7	27.7	28.3	28.9	29.5	29.2	28.7	27.5	25.8	23.7	21.2	18.2	14.8	11.3	8.5
	112	56	23.2	22.3	21.2	19.4	17.1	14.6	11.7	8.5	5.2	2.3	-0.3	-2.6	-4.7	-5.8	-6.5	-6.7	-6	-4.7	-2.9	-0.9	1	3.2	5.3	7.3	9.6	11.5	12.8	13.4	14.5	15.9	16.7	17.3	17.9	18.7	19.3	19.7	19.9	19.4	18.6	17.2	15.3	13	10.3	7.3	4.1	0.8	-1.6
	112	57	23.6	22.9	21.9	20.1	17.8	15.3	12.4	9.3	6.1	3.3	0.7	-1.8	-4	-5.5	-6.7	-7.7	-8	-7.9	-7.2	-6.4	-5.7	-4.7	-3.6	-2	0.2	2.3	4	5.3	7.2	9.3	11	12.4	13.5	14.3	14.6	14.5	13.9	12.1	10	7.2	3.8	0.1	-4	-8.2	-12.6	-16.6	-19.4
	112	58	32.6	31.7	30.2	28	25.2	22	18.3	14.4	10.3	6.6	3.2	0.1	-3.1	-5.5	-7.4	-9	-9.7	-9.6	-9	-7.8	-6.7	-4.9	-2.8	-0.2	2.8	5.6	7.9	9.6	11.6	13.7	15.2	16.2	16.7	17.3	17.4	17.2	16.8	15.7	14.4	12.8	10.8	8.6	6	3.3	0.6	-2.1	-3.9
	112	59	49	47.4	45.5	42.9	39.6	36	32.2	28.2	24.3	20.8	17.7	15	12.6	11.1	9.9	9	8.8	9.2	9.9	10.6	11.2	11.9	12.9	13.9	15.2	16.7	17.7	18.4	19.6	21.2	22.5	23.6	24.7	25.9	26.8	27.5	28.1	27.9	27.5	26.4	24.9	23	20.8	18.4	15.7	12.9	10.8
	112	60	39.2	37.4	35.1	32.1	28.6	24.9	21.1	17.5	14.1	11.2	8.6	6.4	4.5	3.5	2.7	2.1	2.3	2.9	4	5.2	6.3	7.7	9.1	10.8	12.9	15	16.5	17.6	18.8	20.5	21.7	22.6	23.3	24.2	25	25.7	26.4	26.6	26.9	26.7	26	25.1	23.8	22.4	20.7	18.9	17.6
	112	61	26.5	25.3	23.8	21.8	19	16	12.7	9.2	5.7	2.7	0	-2.4	-4.5	-5.8	-6.7	-7.2	-6.6	-5.4	-3.7	-1.8	0.1	2.4	4.7	7	9.7	12.3	14	15.2	16.7	18.5	19.7	20.5	21.1	21.9	22.4	22.9	23	22.3	21.4	20	17.8	15.4	12.6	9.6	6.6	3.5	1.2
	112	62	38.9	38.3	37.2	35.5	33.2	30.7	27.7	24.6	21.4	18.4	15.7	13.3	11	9.5	8.3	7.4	7.6	8.3	9.4	10.7	12.1	13.7	15.2	16.9	18.8	20.6	21.9	22.8	24	25.6	26.9	27.8	28.8	30.2	31.3	32.4	33.3	33.4	33.1	32.1	30.4	28.4	25.9	23.1	19.9	16.5	13.8
	113	1	53.7	51.7	49.4	46.5	42.8	38.8	34.6	30.2	25.8	22	18.4	15.1	12	9.9	8.4	7.2	7.1	7.4	8.3	9.5	10.6	12	13.8	15.4	17.2	18.8	19.8	20.2	20.8	21.5	21.8	21.6	21.3	21.3	21.4	21.5	21.4	20.7	19.9	18.7	17	15.1	12.6	9.6	6.4	2.6	-0.4
	113	5	50.1	49.3	48	46.3	43.8	40.8	37.3	33.6	29.7	26	22.5	19	15.7	13	10.5	8.5	7.4	6.9	6.9	7.2	7.4	7.8	8.7	9.8	11.2	12.7	13.9	15	16.6	18.8	20.9	22.9	25.1	27.7	29.7	31.6	33.1	33.7	33.9	33	31	28.5	25.1	21.2	17	12.6	9
	113	7	48.7	48.1	46.9	44.8	41.8	38.7	34.8	30.5	26.2	22.4	18.8	15.8	13	11	9.6	8.4	8.6	9.3	10.3	11.7	13.2	14.2	15.4	16.7	18.3	19.8	20.5	21	22.3	23.9	25.4	26.7	28	29.8	31.3	32.8	34	33.8	33	31.2	28.5	25	21.2	16.8	11.9	7.1	3.2
	113	11	40.2	39.2	37.7	35.4	32.6	29.5	26	22.4	18.9	16	13.6	11.8	10.6	10.6	11.1	12.1	14.1	16.5	19.2	21.6	23.6	25.5	27	28.3	29.8	31.1	31.7	32	33.2	35.3	37.5	39.9	42.7	46	49.1	52.2	54.8	56.4	57.4	57.4	56.4	54.5	52	49	45.6	42.2	39.6
	113	14	33.1	33	32.7	31.9	30.5	29	27	24.7	22.2	20.1	18.1	16.1	14.2	13.1	12.1	11.2	11.1	11.6	12.5	13.5	14.3	15.1	16	16.9	18.3	19.5	20	20.1	20.7	21.9	22.8	23.7	25.2	26.9	28.5	30.2	31.7	32.4	32.7	32.3	31.2	29.6	27.3	24.2	20.3	16.1	12.8
	113	16	128.2	124.4	119.7	113.9	107.6	100.7	93.4	85.9	78.4	71.5	65.4	59.5	54	49.3	45.2	41.1	38.1	35.9	34	32.2	30.6	29.1	28	27.5	27.8	28.2	28.8	29.2	30.4	32.3	34	35.1	36.5	38.1	39.1	39.8	39.9	38.9	37.3	35.1	32.4	29.3	26	22.4	18.7	14.8	11.8
	113	21	18.5	17.8	16.8	15.3	13.2	11	8.3	5.5	2.7	0.4	-1.6	-3.4	-5	-5.9	-6.5	-7	-6.7	-5.8	-4.8	-3.6	-2.5	-1.1	0.5	2.4	4.7	7.1	8.9	10.4	12.6	15.2	17.4	19.2	20.9	22.8	24	25	25.7	25.4	24.5	22.9	20.6	17.9	14.7	11	7	2.8	-0.2
	113	24	58.4	56.9	54.9	52.2	48.8	45	40.9	36.6	32.2	28.1	24.1	20.3	16.7	13.8	11.3	9.1	7.9	7.4	7.4	7.6	7.8	8.5	9.5	10.8	12.5	14.1	15.1	15.6	16.4	17.7	18.7	19.4	20.2	21.2	22.1	23.1	23.8	23.8	23.7	23	21.8	20	17.7	14.9	11.6	8.1	5.3
	113	55	31.7	30	27.8	24.9	21.5	17.8	13.8	9.8	6	2.9	0.4	-1.6	-3.1	-3.6	-3.5	-3.3	-2.2	-0.4	1.8	3.9	6	8.3	10.5	12.9	15.5	18.1	20.1	21.5	23.5	25.8	27.5	28.8	29.9	31.1	31.8	32.4	32.7	32.2	31.1	29.5	27.4	24.8	22	18.9	15.5	12	9.3
	113	56	25	23.3	21.3	18.7	15.6	12.5	9.2	5.9	2.7	0.1	-2.1	-3.9	-5.4	-6.3	-6.8	-7.1	-6.6	-5.4	-3.9	-2.4	-1	0.7	2.5	4.6	7	9.3	11	12.1	13.8	15.8	17.4	18.7	19.7	21	21.9	22.7	23.1	22.7	21.8	20.2	17.8	14.9	11.5	7.7	3.5	-0.8	-4
	113	57	27.4	25.9	24.2	22	19.2	16.3	13.1	9.8	6.4	3.5	0.9	-1.5	-3.8	-5.5	-6.6	-7.7	-7.9	-7.7	-7.1	-6.1	-5.2	-4	-2.8	-1.4	0.5	2.5	3.9	4.7	6.1	7.9	9.2	10.3	11.3	12.6	13.4	14.1	14.6	14.1	13.3	12.1	10	7.4	4.5	1.1	-2.5	-6.4	-9.3
	113	58	21.8	19.9	17.8	14.9	11.5	7.9	4.1	0.2	-3.7	-7	-10	-12.5	-14.7	-16.1	-16.8	-17	-16	-14.4	-12.1	-9.6	-7.2	-4.5	-1.7	1.2	4.5	7.6	9.8	11.3	13	15	16.5	17.4	18.4	19.7	20.4	21	21.4	21.1	20.6	19.6	18	16.1	14	11.5	8.9	6.1	4.3
	113	59	29.8	27.2	24.3	20.6	16.6	12.6	8.4	4.3	0.6	-2.4	-4.7	-6.6	-8	-8.3	-8.3	-7.9	-6.6	-5	-3.2	-1.5	0	1.4	2.9	4.4	6.3	7.9	9	9.7	11	12.7	14.3	15.6	17	18.8	20.1	21.3	22.2	22.1	21.7	20.8	19.1	17	14.3	11.2	7.9	4.3	1.7
	113	60	23.5	22.3	20.6	18.3	15.2	12	8.3	4.4	0.6	-2.5	-5.2	-7.4	-9.4	-10.3	-10.7	-10.8	-9.8	-8.2	-6.2	-4.2	-2.4	-0.3	1.6	3.6	5.8	7.7	9.1	9.9	11.4	13.2	14.6	15.9	17.2	19	20.6	22.1	23.5	23.9	23.9	23.3	22	20	17.4	14.1	10.4	6.5	3.4
	113	61	56	54.3	52.1	48.9	44.9	40.6	35.9	30.7	25.4	20.7	16.4	12.4	8.8	6.5	4.9	3.6	3.3	3.6	4.5	5.6	6.3	7.2	8.1	9	10	10.6	10.8	10.5	11.2	12.5	13.6	14.6	16.1	18.2	20.2	22.1	23.9	24.9	25.4	25	23.7	21.6	18.9	15.5	11.7	7.9	4.8
	113	62	36.4	35.5	34.2	32.2	29.5	26.5	23.1	19.4	15.6	12.2	9.2	6.4	4.1	2.3	1.2	0.5	0.8	1.9	3.8	6	8.3	10.8	13.7	16.8	20.4	23.9	26.8	29	31.7	34.6	36.8	38.6	40	41.5	42.7	43.5	43.9	43.6	42.6	41.1	39	36.6	33.8	30.6	27.1	23.8	21.3
	114	1	59.9	60	59.5	58.2	55.9	53.1	49.4	45.2	40.6	36.2	31.8	27.6	23.4	20.1	17.2	14.7	13.4	13	13.4	14.2	15.1	16.4	18	19.9	22.2	24.3	25.4	26	26.9	28	28.2	28.1	27.8	27.8	27.3	26.9	26.4	25	23.4	21.3	18.9	16.2	13.3	10	6.5	2.9	0.5
	114	5	44.3	43.1	41.7	39.5	36.8	33.8	30.4	26.8	23.1	19.8	16.7	13.8	11	9	7.2	5.8	5.3	5.1	5.2	5.4	5.4	5.7	6.1	6.4	7.2	8.2	8.8	9.1	10.1	11.8	13.6	15.3	17.2	19.5	21.6	23.5	24.8	25	24.7	23.4	20.9	18	14.2	9.7	5	-0.1	-4.5
	114	7	37.4	36.3	34.8	32.7	30	27	23.6	20	16.6	13.9	11.5	9.3	7.4	6.2	5.7	5.3	6.1	7.4	9.1	10.8	12.4	13.9	15.4	16.9	18.6	19.9	20.7	20.9	21.6	22.4	22.9	23.2	23.5	24.3	24.7	24.9	24.8	23.9	22.7	21.1	18.4	15.3	11.7	7.7	3.6	-0.6	-3.7
	114	11	55.3	53.7	51.6	48.7	45.1	41.1	36.4	31.4	26.2	21.4	16.9	12.8	8.9	5.9	3.5	1.5	0.7	0.8	1.4	2.3	3.3	4.7	6.4	8.4	10.7	12.8	14.3	15.4	17	18.8	20	20.8	21.5	22.4	22.8	23	23	22.2	21	19.3	16.9	14.2	11.2	7.8	4	0.1	-2.8
	114	14	34	34.8	35	34.2	32.3	29.5	25.9	21.6	17	12.5	8.3	4.3	0.6	-2.1	-4.3	-6.1	-6.7	-6.2	-4.8	-3.3	-1.9	0.2	2.5	4.9	7.9	11.1	13.4	15.2	17.5	20.2	22.4	23.9	25.4	26.9	27.8	28.4	28.6	28	26.3	23.8	20.7	16.8	12.4	7.7	2.7	-2.5	-6.6
	114	16	46.8	45.1	43.1	40.9	38	34.9	31.5	27.9	24.4	21.3	18.3	15.4	12.6	10.3	8.2	5.8	4.2	3.3	3	2.5	2.1	2.3	2.8	4	5.7	8	10.2	11.9	14.6	17.6	20.1	22.6	24.9	27.1	28.8	30.1	30.9	30.5	29.5	27.6	25	21.9	18.2	14	9.7	5.3	1.7
	114	21	20.2	19	17.5	15.6	13.1	10.6	8	5.2	2.6	0.3	-1.8	-3.7	-5.4	-6.5	-7.3	-8	-8.1	-7.6	-6.7	-5.6	-4.7	-3.4	-1.7	0.3	2.7	5.2	7	8.4	10.1	12	13.6	14.9	16	17.3	18.3	19.1	19.8	19.6	19.2	18.3	16.8	14.9	12.4	9.3	5.7	1.7	-1.6
	114	24	12.4	13.7	14.5	14.3	13.2	11.6	9.1	6	2.5	-0.7	-3.6	-6.3	-8.7	-10.2	-11	-11.4	-10.7	-9.3	-7.4	-5.3	-3.4	-1.3	0.8	2.7	5	6.9	8	8.7	9.9	11.4	12.7	13.9	15	16.7	18.2	19.5	20.4	20.5	20.2	19	17	14.4	11.5	7.8	3.9	-0.1	-3.1
	114	55	32.2	31	29.4	27.2	24.5	21.5	18.1	14.5	11	7.9	5.2	2.9	0.7	-0.7	-1.7	-2.4	-2.2	-1.3	0.1	1.5	2.7	4.2	5.9	7.7	9.7	11.6	12.8	13.5	14.6	15.9	16.9	17.4	17.9	18.8	19.4	19.8	20.1	19.6	18.8	17.4	15.7	13.6	11.1	8.2	5.1	2	-0.2
	114	56	11.8	12.7	13.1	12.8	11.9	10.4	8.2	5.7	3.1	0.8	-1.3	-3.2	-4.8	-5.5	-5.7	-5.7	-4.7	-3.1	-0.9	1.2	3	4.9	7	9.1	11.3	13.2	14.4	15.2	16.4	17.9	19	19.9	20.8	21.9	22.6	23.5	24.1	23.9	23.3	22.1	20.4	18	15.3	12.2	8.7	5.2	2.5
	114	57	25.5	24.3	22.8	20.5	17.7	14.9	11.8	8.6	5.4	2.7	0.2	-2.1	-4.3	-5.8	-6.7	-7.6	-7.6	-6.8	-5.7	-4.4	-3	-1.2	0.7	3.1	6	8.7	10.7	12.2	13.9	15.7	17	17.8	18.4	19	19.2	19.1	18.8	17.7	16.2	14.4	12.1	9.5	6.5	3.3	-0.1	-3.7	-6.1
	114	58	11	10.2	8.9	6.9	4	0.9	-2.6	-6.6	-10.7	-14.3	-17.2	-19.8	-21.9	-23	-23.4	-23.4	-22.3	-20.7	-18.9	-17.3	-16	-14.4	-12.7	-11.2	-9.6	-8	-7	-6.4	-5.1	-3.3	-1.8	-0.6	0.5	1.8	2.6	3	3.2	2.2	0.4	-2	-4.9	-8.1	-12	-16.3	-20.7	-25.1	-28.4
	114	59	46.6	44.9	42.7	39.9	36.3	32.3	27.9	23.2	18.6	14.3	10.5	6.9	3.7	1.5	-0.2	-1.5	-1.8	-1.4	-0.5	0.5	1.4	2.6	3.7	5	6.3	7.6	8.5	8.8	9.5	10.7	11.6	12.2	12.9	14.1	14.9	15.8	16.5	16.3	15.7	14.7	12.9	10.5	7.8	4.6	1	-2.5	-5.4
	114	60	24.9	23.3	21.2	18.6	15.5	12.3	9	5.8	2.7	0.1	-2	-3.7	-5.2	-5.8	-5.9	-6	-5.2	-4.1	-2.8	-1.6	-0.5	0.8	2	3.5	5.3	7	8	8.4	9.4	10.7	11.6	12.3	12.9	13.8	14.3	14.7	15.2	15	14.9	14.5	13.6	12.4	10.9	9.2	7	4.4	2.5
	114	61	43.3	42.3	40.8	38.4	35.2	31.5	27.3	22.6	17.9	13.2	9.1	5.5	2.2	0	-1.5	-2.4	-1.9	-0.8	0.9	2.9	4.8	7.2	9.8	12.7	15.9	19.1	21.6	23.4	25.9	28.7	31.4	33.3	35.2	37.3	38.8	40.1	41	40.8	40	38.5	36.2	33.4	30	26	21.8	17.4	13.9
	114	62	18	17.8	17.3	16.1	14.3	12.3	9.7	6.8	3.8	1.2	-1.2	-3.4	-5.3	-6.5	-7.4	-7.9	-7.4	-6.3	-4.7	-3.3	-2	-0.2	1.4	3.3	5.4	7.4	8.8	9.7	11.2	12.9	14.2	15.4	16.5	17.9	19	20	20.7	20.6	20.2	19.2	17.7	15.8	13.4	10.6	7.4	4.2	1.9
	115	1	53.2	51	48.5	45.5	41.8	37.9	33.9	29.8	26.1	23.2	20.8	18.7	16.8	15.8	15.2	14.9	15.4	16.6	18	19.5	20.8	22.4	24.2	26.3	28.8	31.5	33.6	35.1	37.5	40	42	43.6	45.3	47	48	48.7	48.7	47.9	46.8	44.8	42	38.7	35.1	30.8	26.2	21.7	18.3
	115	5	26.7	28	29	29.5	29.3	28.6	27.4	25.5	23	20.7	18.4	16.2	13.9	12.1	10.5	9.1	8.2	8	8.2	8.8	9.6	10.7	12.2	14	16.3	18.9	21.1	22.8	25.6	28.9	32	34.5	37	39.7	41.6	43.3	44.4	44.5	43.9	42.5	40	36.6	32.7	28.2	23.7	19.4	16
	115	7	53.4	52.8	52	50.6	48.7	46.6	44	41	37.8	34.7	31.6	28.5	25.3	22.3	19.6	17.2	15.7	14.6	14.3	14.2	14.5	15.3	16.5	18.3	20.9	23.5	26	28.1	30.8	34	36.6	38.9	40.9	43.1	44.7	45.9	46.4	45.8	44.7	42.6	39.6	35.9	31.9	27.5	22.7	17.7	13.7
	115	11	76.8	76.1	75.1	73.5	71.5	69.8	67.8	65.9	64	62.8	62	61.7	62	62.9	64.4	66.1	68.3	71.1	74.3	77.5	80.4	83.4	86.3	89.4	92.7	95.8	98.3	100.6	103.6	106.9	109.9	112.7	115.4	118.3	121.1	123.6	125.9	127.5	128.7	129.2	129.4	129.3	128.9	128.2	127.3	126.7	126.8
	115	14	44.4	42.9	41.1	38.4	35	31.2	26.8	22.1	17.4	13.3	9.7	6.6	4	2.4	1.6	1.4	2.3	4	6.1	8.5	10.5	12.9	15.1	17.2	19.4	21.5	22.8	23.7	25.2	27.1	28.6	29.9	31.2	33.1	34.4	35.4	36	35.8	35	33.6	31.1	28.1	24.7	21	17.1	13.2	10.4
	115	16	71.9	71.1	69.6	66.9	63.1	59	54.1	49.2	44.2	40	36.3	33	30	28.1	26.9	25.9	25.9	26.3	27	27.7	28.1	28.4	28.4	28.7	29.5	30.4	30.9	31.5	32.7	34.4	35.8	37.2	39.2	41.5	43.4	45.1	46.5	46.7	46.4	45.3	43.5	40.9	37.8	34.2	30.3	26.2	23
	115	21	26.3	26	25.3	23.9	22.1	20.1	17.8	15.2	12.7	10.7	9.2	7.9	6.9	6.7	6.6	6.8	8	9.8	11.9	14.1	16	18.2	20.3	22.7	25.4	28	29.9	31.3	33.3	35.5	37.2	38.4	39.7	41.1	42.3	43.4	44.1	43.9	43.3	42.2	40.7	38.8	36.4	33.7	30.6	27.4	25.3
	115	24	50.2	48.5	46.4	43.5	40.1	36.6	32.8	28.7	24.7	21.1	18	15.2	12.8	11.3	10.5	10.1	10.8	12.2	14.2	16.4	18.8	21.3	23.9	26.7	29.9	32.7	34.8	36.5	38.6	41	43	44.7	46.3	48.2	49.8	51.3	52.7	53.1	53.2	52.7	51.6	49.9	47.9	45.6	42.9	40.2	38.4
	115	55	46	44.7	43.1	40.7	37.6	34.4	30.8	27.1	23.5	20.3	17.6	15.5	13.6	12.6	12.1	11.8	12.7	14.2	16.2	18.5	20.7	23.3	25.9	28.6	31.7	34.6	36.6	38.1	39.9	41.9	43.4	44.4	45.2	46.2	46.9	47.5	48	47.5	46.7	45.4	43.4	40.9	38	34.6	30.8	26.8	23.7
	115	56	47.2	46.2	44.8	42.8	40.4	37.9	35	32.1	29.3	27.1	25.2	23.6	22.3	21.7	21.6	21.6	22.5	24	25.9	27.9	29.8	32.1	34.4	37.1	40.3	43.4	46.1	48.4	51.1	54.1	56.6	58.9	61.2	63.7	65.7	67.6	69.2	70	70.5	70.5	69.9	69	67.7	65.8	63.5	61.2	59.9
	115	57	31.5	30.3	28.6	26.3	23.2	19.8	15.8	11.7	7.7	4.1	0.9	-2.1	-4.8	-6.8	-8.3	-9.4	-9.6	-9.2	-8.4	-7.2	-6.2	-4.8	-3.5	-1.9	0	1.9	3.4	4.4	5.7	7.3	8.7	9.8	11	12.3	13.5	14.6	15.2	15.1	14.7	13.5	11.7	9.4	6.5	3.3	-0.5	-4.3	-7.2
	115	58	42.1	41.1	39.5	37.3	34.3	30.9	27.1	23.1	19	15.5	12.5	9.9	7.7	6.4	5.7	5.4	6.3	7.7	9.6	11.8	13.8	16.1	18.2	20.7	23.5	26.3	28.6	30.2	32.4	35.1	37.3	39.3	41.3	43.6	45.5	47.3	48.7	49.2	49.4	49.1	48.1	46.7	45	43	40.9	38.8	38
	115	59	39.5	37.8	35.8	33.2	30.1	26.8	23.2	19.5	15.8	12.6	9.9	7.4	5.2	3.9	3	2.4	2.8	3.8	5.4	7.1	9	11.3	13.8	16.4	19.3	22.1	24.2	25.7	27.5	29.7	31.1	32.1	33	34	34.6	35.2	35.6	35.3	34.9	34.1	32.8	31.1	28.9	26.5	23.9	21	19
	115	60	29.8	28.4	26.7	24.3	21.1	17.8	14.1	10.2	6.4	3.1	0.4	-2	-4.1	-5.2	-5.8	-5.9	-5	-3.2	-1.1	1.3	3.6	6.3	9	11.8	14.9	18	20.3	21.9	24	26.4	28.2	29.5	30.8	32.3	33.2	34	34.5	34	33.1	31.8	29.6	26.9	23.8	20.3	16.4	12.5	9.5
	115	61	88.5	85.9	82.8	79	74.7	70.2	65.3	60.2	55.1	50.5	46.2	42.3	38.7	36	33.8	31.8	30.7	30.3	30.4	30.6	30.9	31.6	32.5	33.6	35.1	36.5	37.5	38.1	39.4	41.2	42.6	43.8	45	46.5	47.8	48.9	49.9	50.2	50	49.2	47.7	45.9	43.5	40.6	37.2	33.7	30.9
	115	62	53.3	52.1	50.5	48.2	45.4	42.2	38.7	34.9	31.2	28.1	25.5	23.1	21.2	20.2	19.9	20	21.3	23.4	26	28.6	30.9	33.6	36.3	39	42	44.8	46.8	48.2	50.1	52.4	54.3	55.9	57.7	60	61.9	63.8	65.4	66.2	66.4	66	65	63.4	60.9	58	54.7	51.1	48.4
	116	1	90.2	88.3	85.8	82.3	78	73.2	67.9	62.3	56.5	51	45.8	40.9	36	31.9	28.4	25.1	22.9	21.5	20.6	20.1	19.7	19.9	20.4	21.4	23	24.6	25.8	26.5	27.9	29.6	30.9	31.9	32.7	33.8	34.4	34.8	34.9	33.9	32.5	30.3	27.4	23.9	19.8	15.4	10.7	5.8	1.8
	116	5	132.5	129	124.9	119.9	114	107.5	100.4	92.9	85.4	78.2	71.5	65.1	58.9	53.8	49.2	44.9	41.7	39.3	37.5	36.2	35	34.4	34	34	34.6	35.4	35.8	35.9	36.6	37.7	38.4	38.5	38.7	39	39	38.7	38.2	36.7	35.1	33	30.4	27.5	24.4	21.1	17.8	14.3	11.9
	116	7	42.8	40.3	37.4	33.8	29.6	25.1	20.3	15.1	10	5.3	1	-3	-6.6	-9.7	-12.3	-14.4	-15.4	-15.4	-14.7	-13.6	-12.2	-10.5	-8.5	-6.2	-3.4	-0.8	1.1	2.3	3.8	5.5	6.6	7.1	7.5	8.1	8.3	8.4	8.3	7.6	6.7	5.3	3.4	1.3	-1.2	-3.9	-6.7	-9.8	-11.7
	116	11	90.7	87.9	84.5	80.4	75.7	70.7	65.4	59.9	54.5	49.6	45.2	41	37.3	34.4	32.2	30.2	29.3	29.1	29.5	30.2	30.9	31.8	33	34.4	36.4	38.2	39.4	40.1	41.4	43	44.2	45.2	46.2	47.5	48.6	49.6	50.4	50.4	50.1	49.2	47.8	45.9	43.7	41.2	38.3	35.3	33.3
	116	14	34.6	32.7	30.4	27.6	24.4	21.1	17.6	14.2	11	8.3	6.1	4.2	2.6	1.8	1.1	0.6	0.9	1.7	3	4.2	5.3	6.7	8.2	9.9	12.1	14.1	15.4	16.2	17.4	19	20.1	21	21.7	22.7	23.4	24.2	24.8	24.8	24.4	23.3	21.8	19.8	17.3	14.3	11.1	7.5	4.8
	116	16	66.8	64	60.5	56.2	51.3	46.3	41	35.6	30.3	25.6	21.6	17.9	14.5	12.2	10.3	8.6	7.8	7.5	7.4	7.4	7.3	7.3	7.4	8	9.1	10.1	10.8	11.3	12.6	14.6	16.3	17.8	19.4	21.6	23.3	24.8	25.9	26	25.5	24.3	22.2	19.6	16.4	12.7	8.4	3.9	0.5
	116	21	13.9	13.2	12	10.2	7.9	5.4	2.6	-0.4	-3.5	-6.1	-8.2	-10.1	-11.8	-12.9	-13.7	-14.3	-14.1	-13.5	-12.7	-11.6	-10.7	-9.4	-8	-6	-3.7	-1.5	0.5	2.1	4.2	6.6	8.4	9.7	11	12.2	12.9	13.5	13.6	12.8	11.9	10.7	9	6.9	4.4	1.6	-1.4	-4.3	-6.4
	116	24	60.4	57.9	54.8	51	46.5	41.7	36.6	31.3	26.2	21.7	17.7	13.9	10.5	8	6	4.2	3.4	3.1	3.3	3.5	3.7	4.2	5	6.2	7.8	9.5	10.8	11.7	13.4	15.4	17	18.2	19.4	20.7	21.4	21.9	22	21.1	19.7	17.7	15	12	8.6	4.8	0.8	-3.2	-6.2
	116	55	49.2	48.1	46.6	44.6	42	39.2	35.9	32.4	28.7	25.3	22.2	19.2	16.5	14.6	13.1	11.7	11.2	11.4	12.1	13	14	15.4	16.8	18.3	20.1	21.9	22.9	23.6	24.7	25.9	26.6	27	27.5	28.3	28.9	29.5	30.1	30	29.7	28.9	27.7	26.2	24.4	22.2	19.8	17.2	15.2
	116	56	5.7	6	6.1	5.7	4.9	3.9	2.6	1.3	-0.1	-1.2	-2	-2.8	-3.9	-4.5	-5	-5.7	-5.9	-5.9	-5.6	-5.2	-5	-4.5	-3.7	-2.6	-0.9	0.8	2.4	3.5	4.9	6.6	7.9	8.7	9.4	10.1	10.3	10.4	10.3	9.4	8.2	6.6	4.6	2.6	0.3	-2.3	-5.3	-8.3	-10.5
	116	57	24.1	23.1	21.8	19.8	17.4	14.9	12.1	9.3	6.7	4.5	2.6	1	-0.4	-1.1	-1.4	-1.6	-1.1	-0.6	0.2	0.9	1.3	2.1	2.8	3.6	4.7	5.8	6.4	6.7	7.7	9.2	10.5	11.7	12.9	14.4	15.6	16.7	17.7	18	17.9	17.2	15.7	13.7	11.1	8.2	4.8	1.2	-1.8
	116	58	26.6	25.5	24	21.9	19.1	16.1	12.8	9.4	5.9	2.8	0.1	-2.4	-4.6	-5.9	-6.9	-7.5	-7.1	-5.9	-4.3	-2.4	-0.6	1.4	3.6	5.9	8.4	10.8	12.5	13.7	15.2	17	18.5	19.7	21	22.7	24.3	25.9	27.4	28.3	28.9	29	28.5	27.6	26.4	24.8	22.9	21.1	20
	116	59	57.5	56.4	54.7	52.2	49	45.2	40.9	36.4	31.8	27.5	23.5	19.8	16.3	13.6	11.4	9.5	8.8	8.6	9.1	9.7	10.3	11.2	12.2	13.4	15	16.4	17.3	17.5	18	18.8	19.3	19.7	20	20.4	20.7	21	21.3	20.7	20	18.8	17.1	14.9	12.4	9.3	5.9	2.3	-0.6
	116	60	38.3	36.9	35.2	32.8	30	27	23.8	20.4	17	14	11.4	8.9	6.5	4.8	3.5	2.3	1.8	1.9	2.3	2.8	3.3	4.3	5.6	7.1	9.2	11.2	12.7	13.9	15.5	17.4	18.9	19.9	20.8	21.7	22.2	22.5	22.6	22.1	21.2	19.8	18	15.9	13.4	10.7	7.7	4.6	2.2
	116	61	81.3	78.7	75.5	71.4	66.5	61.2	55.4	49.4	43.4	38	32.9	28.4	24.4	21.3	18.9	17	16.2	16	16.5	17.2	17.7	18.4	19.4	20.5	22	23.4	24.4	24.9	25.9	27.3	28.5	29.4	30.3	31.6	32.7	33.6	34.3	34	33.3	31.9	29.7	27.1	23.8	20	15.9	11.5	7.8
	116	62	56.4	54.9	53	50.5	47.4	44.1	40.6	37	33.5	30.7	28.3	26.3	24.8	24	23.9	24.1	25	26.3	28.1	30.1	31.8	33.6	35.5	37.5	39.8	42	43.7	44.9	46.6	48.8	50.6	52	53.4	55	56.4	57.4	58.1	58.2	58	57.4	56.1	54.5	52.6	50.4	47.9	45.6	44.2
	117	1	76.2	75.7	75	73.4	71.1	68.5	65.6	62.6	59.5	57.1	55.2	53.6	52.4	52.1	52.4	52.9	54.6	56.7	59.1	61.7	64.3	66.9	69.4	71.9	75.1	78.1	80.7	82.7	85.3	88.3	91.1	93.4	95.8	98.5	100.7	102.9	104.9	105.9	106.7	106.8	106.3	105.5	104.1	102.4	100.4	98.1	96.8
	117	5	56	55.4	54.6	53	50.9	48.6	45.9	42.9	39.8	37.1	34.6	32.4	30.4	29.3	28.3	27.8	28.3	29.5	31.4	33.4	35.7	38.4	41.3	44.5	48.2	51.6	54.4	56.6	59.5	62.6	65.1	67.2	69	71.3	73.3	75.3	77	77.9	78.5	78.6	78.2	77.1	75.8	74.1	72.1	70.1	68.8
	117	7	74	73.6	73	72	70.4	68.7	66.6	64.5	62.4	60.8	59.5	58.5	57.8	57.8	58.1	58.4	59.5	61.2	63.2	65.2	67	68.9	71	73.2	75.9	78.4	80.5	82.4	84.9	87.9	90.8	93.4	96	99.2	101.9	104.6	107.2	108.6	109.7	110.1	109.8	109	107.6	105.8	103.5	101	99.5
	117	11	88.1	87.1	85.7	83.8	81.4	79	76.5	74	71.8	70.3	69.4	69.1	69.2	70.3	71.9	73.8	76.7	80.2	83.9	87.6	91.2	94.9	98.6	102.4	106.7	110.9	114.6	118	122.2	126.8	131.3	135.7	140.1	144.7	148.9	152.7	156.4	159	161.1	162.5	163.2	163.4	163.3	162.7	161.9	161	161.1
	117	14	49.4	47.5	45.3	42.7	39.6	36.5	33.1	29.6	26.4	23.8	21.5	19.4	17.4	16.5	15.7	15.3	15.7	16.5	17.8	19.3	20.7	22.3	24.2	26.3	28.8	31.3	33.4	35	37.1	39.5	41.6	43.4	45.2	47.2	48.8	50.3	51.6	52.1	52.2	52	51	49.7	48	46.1	43.9	41.5	39.9
	117	16	71.1	69.9	68.3	66.1	63.2	60.2	56.7	53	49.3	46	43.2	40.8	39	38.1	37.9	38.1	39.6	42	44.9	48	51.1	54.5	58.1	61.7	65.4	69	71.8	74.2	77	80.2	83	85.4	87.6	90.3	92.7	94.9	96.8	97.6	98.1	97.9	96.9	95.4	93.5	91	88.2	85.4	83.5
	117	21	27	26.3	25.5	24.3	22.6	20.8	18.7	16.5	14.1	12	10.2	8.4	6.6	5.5	4.5	3.5	3.2	3.4	3.9	4.7	5.5	6.7	8.1	9.9	12.1	14.5	16.4	18.2	20.5	23.1	25.4	27.3	29.2	31.3	33	34.8	36.1	36.8	37.2	37	36.3	35.2	33.5	31.3	28.5	25.7	23.6
	117	24	68.9	68.3	67.4	65.7	63.5	61.2	58.7	56	53.5	51.6	50.2	49.2	48.7	49.4	50.7	52.3	54.9	58.2	62.1	66	69.9	74.2	78.4	82.7	87.5	92	95.7	98.8	102.4	106.3	109.8	113	116	119.4	122.4	125.5	128.5	130.9	133	134.7	135.8	136.6	136.9	137	136.7	136.3	136.8
	117	55	38.6	38.9	39.1	38.8	38	36.9	35.5	34	32.2	30.9	29.6	28.5	27.3	26.6	26.4	26.4	27	28.2	29.8	31.6	33.2	35	37	39.1	41.6	44.1	45.9	47.2	49	51	52.7	54.2	55.7	57.5	59.1	60.7	62.3	63	63.6	63.8	63.5	63	62.2	60.8	59.1	57.2	56
	117	56	64.7	63.8	62.7	61.1	59.3	57.3	55.2	53.1	51.3	50	49.2	48.9	49.1	50.2	51.9	54.1	57.6	61.7	66.4	71.4	76.6	82.4	88.2	94.3	100.7	107	112.9	118.4	124.3	130.5	136.3	142.1	147.7	153.7	159.6	165.4	171	176	180.8	185.2	188.9	192.3	195	197.7	200	202.1	204.8
	117	57	56.6	54.9	52.8	49.9	46.3	42.3	37.7	33.1	28.5	24.4	20.6	17.3	14.3	12.3	10.8	9.7	9.5	9.9	10.9	11.9	12.9	14.1	15.4	16.8	18.5	20.1	21.2	22	23.1	24.5	25.6	26.5	27.1	28	28.5	29.1	29.4	28.9	28.2	26.9	25.3	23.4	21.3	19	16.3	13.6	11.8
	117	58	23.8	23.1	22.2	20.6	18.6	16.2	13.5	10.7	7.9	5.6	3.6	2	0.6	-0.1	-0.3	-0.3	0.6	1.9	3.7	5.7	7.6	9.5	11.5	13.7	16.3	18.7	20.8	22.4	24.2	26.4	28.3	29.8	31.2	32.9	34.4	35.7	37	37.5	37.7	37.5	37	36.3	35.6	34.6	33.5	32.6	32.8
	117	59	66.7	65.7	64.3	62.5	60.2	57.7	54.9	52	49.2	46.8	44.8	43.1	41.7	41	40.9	41	41.9	43.5	45.4	47.4	49.5	51.8	54.1	56.7	59.5	62.1	64.3	66.1	68.3	70.8	73	74.9	76.9	79.1	80.9	82.7	84.3	85.3	85.9	86.1	85.7	84.8	83.7	82.1	80.1	78.1	76.7
	117	60	92.1	90.9	89.5	87.7	85.5	83.2	80.8	78.2	75.8	73.8	72	70.4	69	68.1	67.6	67.3	67.8	68.6	69.9	71.6	73.1	75	77.1	79.5	82	84.4	86.4	88	90.1	92.5	94.5	96.4	98.4	100.9	103.1	105.2	107.2	108.5	109.7	110.2	109.9	109.3	108.1	106.4	104.3	102	100.6
	117	61	88.4	87	85.1	82.8	79.8	76.9	73.6	70.3	66.9	64.1	61.7	59.7	57.9	57	56.4	56	56.6	58	60	62.2	64.5	67.3	70.5	74.1	78.2	82.3	85.9	88.9	92.2	95.8	98.5	100.7	102.7	104.7	106	107.1	108	107.9	107.5	106.3	104.7	102.7	100.1	97.1	93.7	90.1	87.4
	117	62	90.1	88.7	86.9	84.7	82.2	79.5	76.7	74	71.4	69.4	67.7	66.4	65.4	65.2	65.4	65.9	67.3	69.2	71.7	74.2	76.7	79.3	81.9	84.7	87.8	90.8	93.4	95.6	98.4	101.5	104.4	107.3	110.4	113.9	117.1	120.3	123.2	125.4	127.2	128.4	129	129	128.5	127.6	126.3	124.9	124.2
	118	1	337.1	336.7	336.1	335.4	334.4	333.7	333	332.7	333	334.2	336.1	338.5	341.4	345.3	349.8	354.5	360.1	366.3	372.7	379.1	385.5	392.2	399.1	406.3	414.1	422	429.7	437.2	445.2	453.6	461.6	469.4	476.8	484.1	490.4	495.8	500.4	503.7	505.9	507.2	507.6	507.1	505.9	504.3	502.5	500.8	500
	118	5	160.5	160	159.5	158.8	157.9	157.4	157.1	157.3	157.9	159.2	161.3	163.8	166.8	170.4	174.5	178.5	183.2	187.9	192.8	197.2	201.2	205.2	209.1	213.3	217.9	222.5	226.5	230.3	234.8	239.6	244.2	248.5	252.8	257.2	261.1	264.4	267.2	269.2	270.9	271.9	272.4	272.6	272.3	271.5	270.4	269.7	269.9
	118	7	294	294.3	294.5	294.4	294	293.9	293.8	293.9	294.1	295	296.3	298	299.9	303	306.4	310.2	314.9	320.3	326	331.8	337.5	343.7	349.5	355.5	362	368.2	373.6	378.2	383.4	389	393.8	398.2	402.4	406.9	410.8	414.5	418.1	420.7	422.8	424.3	425.2	425.6	425.6	425.4	424.5	423.4	423
	118	11	230.6	230.8	230.9	230.2	229.3	228.3	226.8	225.4	224.2	223.7	223.8	224.4	225.5	227.5	230	232.9	237.1	241.8	247.1	252.6	258.2	264.2	270.5	277	284.2	291	297.5	303.7	310.2	316.8	322.8	328.4	333.5	338.4	342.6	346.5	349.6	351.7	353.4	354.2	354.3	354	353.3	352.3	351	349.6	349.5
	118	14	261.8	262.4	263.2	263.6	263.7	263.7	263.5	263.3	263.1	263.6	264.3	265.2	266.1	268	270.2	272.5	276.2	280.7	285.9	291.7	298	304.9	311.9	319.4	327.4	335.5	343	349.7	356.8	364	370.3	375.9	381	386.1	390.3	393.9	397	398.7	399.7	400.1	399.4	397.9	395.8	393.2	390.4	387.7	385.7
	118	16	313.5	315.9	318.1	319.5	320.5	321.5	321.7	321.8	321.7	322.1	322.9	323.9	325.2	327.6	330.7	334.5	339.7	346.1	353.4	360.9	368.6	376.7	385.4	394	403	411.4	418.7	425.6	432.6	439.6	446	451.9	457.6	463.3	468.5	473.6	478.4	482.4	486	488.7	490.4	491.6	491.7	490.9	489.7	488.1	487.1
	118	21	69.8	70.3	70.7	70.7	70.2	69.6	68.5	67.3	66.2	65.5	65	64.9	65	66	67.5	69.3	72.3	76	80.3	84.8	89.2	94	98.9	103.8	109	114	118.2	121.8	125.7	129.8	133.5	136.9	140.2	144	147.4	150.9	154.3	156.8	159	160.6	161.5	161.7	161.2	160.3	158.6	156.6	155.2
	118	24	152.9	153.5	153.7	153.5	152.5	151.2	149.8	148	146.1	144.4	142.8	141.1	139.9	139.5	139.6	140.1	141.6	144.1	147.6	152	156.7	162.1	168.2	175.2	183.2	191.5	199.1	206.1	213.5	221.2	228.2	234.6	240.7	246.3	250.9	254.9	258.4	260.6	262.5	263.7	264.1	264.1	263.5	262.4	260.8	258.9	257.6
	118	55	213.8	216.1	218.2	219.8	220.9	221.8	222.2	222.5	222.7	223.2	223.9	224.7	225.6	227.2	229.1	231.4	234.6	238.5	242.8	247.1	251.6	256.4	261.5	266.9	272.7	278.4	283.5	287.9	292.7	297.8	302.3	306.4	310.4	314.4	317.8	321.1	324	326.1	327.8	329	329.4	329.4	328.8	327.7	326.2	324.4	323.3
	118	56	69.9	70.5	71	71.1	71	71	70.8	70.6	70.7	71.5	72.7	74.5	76.6	79.8	83.7	87.8	92.8	98.7	105.3	112	118.8	126	133.4	141	149.1	157.3	164.9	172.3	180.1	188.2	196	203.5	211.2	219.1	226.4	233.7	240.9	247.4	253.6	259.3	264.8	270	274.9	279.6	284	288.6	293.9
	118	57	21.3	20.5	19.3	17.4	14.7	11.8	8.3	4.7	0.9	-2.4	-5.4	-7.9	-10.1	-11.3	-12	-12.4	-11.6	-10.1	-8.1	-5.7	-3.3	-0.5	2.3	5	8.1	10.8	12.8	14.2	15.8	17.7	18.9	19.8	20.5	21.7	22.3	22.9	23.3	22.8	22	20.7	18.7	16.4	13.6	10.4	7	3.4	0.9
	118	58	30.2	29.6	28.5	26.8	24.4	21.5	18.3	14.8	11.2	8	5	2.3	-0.3	-2	-3.2	-4.3	-4.2	-3.6	-2.5	-1.4	-0.2	1.4	3.1	5	7.2	9.4	11.1	12.3	14.1	16.3	18.2	19.8	21.2	23	24.4	25.6	26.6	26.7	26.4	25.5	24	21.9	19.3	16.5	13.3	10.1	7.8
	118	59	331.6	332.8	333.9	334.7	335.3	335.9	336.3	336.9	337.8	339.4	341.4	343.9	346.7	350.5	354.7	359.2	364.7	370.8	377.1	383.4	389.7	396.3	403	409.9	417.1	424	430.4	436.3	442.5	449	455.2	460.9	466.2	471.8	476.7	481.2	485.4	488.4	490.9	492.7	493.7	493.9	493.4	492.3	490.6	488.8	487.8
	118	60	346.7	348	349.2	350.2	351.1	352.1	353	354.1	355.4	357.3	359.7	362.5	365.5	369.3	373.7	378.4	383.9	390.1	396.9	403.6	410.5	417.7	425.1	433	441.4	449.8	457.7	465.3	473.3	481.5	489.3	496.6	503.5	510.3	516.4	522	526.9	530.6	533.4	535.3	536.3	536.6	536.2	535.3	533.7	531.7	530.6
	118	61	269.2	271	272.8	274.3	275.6	277	278.4	279.9	281.5	283.6	286.1	288.9	291.7	295.5	299.8	304.4	310	316	322.7	329.4	336.3	343.6	351	358.6	366.5	374.3	381.6	388.1	395.1	402.4	408.9	415.1	421.2	427.6	433.6	439.4	444.8	449	452.9	455.8	457.9	459.2	459.8	459.7	458.8	457.5	456.6
	118	62	248	249.2	250.5	251.6	252.6	253.7	254.7	255.8	257.2	259.2	261.7	264.6	267.8	271.8	276.1	280.4	285.7	291.7	297.9	304.2	310.4	317	323.7	330.5	337.6	344.7	351.2	357.3	363.8	370.4	376.5	382.2	387.8	393.5	398.7	403.7	408.3	411.9	414.9	417.1	418.7	419.7	419.8	419.4	418.5	417.3	416.8
[truncated: 1,679 more columns]
